# Supplementary material for: (2R,3R)-2-[(4-Chloro­phen­yl)hydroxy­meth­yl]cyclo­penta­none
Source: Acta Crystallogr Sect E Struct Rep Online. 2008 Dec 20;65(Pt 1):o164–5. doi: 10.1107/S160053680804261X (PMC2968076; doi:10.1107/S160053680804261X)
Supplement: Supplementary file 2 [file e-65-0o164-Isup2.hkl]

# 
# h,k,l, Fc-squared, Fo-squared, sigma(Fo-squared) and status flag 
# 
data_I
_shelx_title ' DDS_061119 in P2(1)2(1)2(1)' 
_shelx_refln_list_code          4 
_shelx_F_calc_maximum       77.15 
_exptl_crystal_F_000       472.00 
_reflns_d_resolution_high  0.7923 
 
loop_ 
 _symmetry_equiv_pos_as_xyz 
 'x, y, z' 
 '-x+1/2, -y, z+1/2' 
 '-x, y+1/2, -z+1/2' 
 'x+1/2, -y+1/2, -z' 
 
_cell_length_a     5.7401 
_cell_length_b    10.4549 
_cell_length_c    18.2135 
_cell_angle_alpha  90.000 
_cell_angle_beta   90.000 
_cell_angle_gamma  90.000 
 
_shelx_F_squared_multiplier     1.000 
 
loop_ 
 _refln_index_h 
 _refln_index_k 
 _refln_index_l 
 _refln_F_squared_calc 
 _refln_F_squared_meas 
 _refln_F_squared_sigma 
 _refln_observed_status 
   4   0   0     1080.03     1166.15     64.15 o 
   6   0   0       47.07       50.00      0.62 o 
   1   1   0        5.29       13.70      1.21 o 
   2   1   0     3175.43     3055.89     25.05 o 
   3   1   0      785.07      726.64      9.51 o 
   4   1   0      630.99      675.09      7.28 o 
   5   1   0       13.25       14.18      0.16 o 
   6   1   0      147.86      144.60      0.55 o 
   7   1   0        3.43        4.60      0.11 o 
   0   2   0       79.16       80.77      2.29 o 
   2   2   0      105.35       75.74      1.13 o 
   3   2   0      140.33      157.55      7.00 o 
   4   2   0      163.09      152.25      3.58 o 
   5   2   0      232.74      249.69      1.88 o 
   6   2   0      120.79      121.66      4.44 o 
   7   2   0        8.73        4.98      0.11 o 
   1   3   0      483.92      508.91      3.46 o 
   2   3   0      638.25      653.28     14.90 o 
   3   3   0        2.41        4.02      0.57 o 
   4   3   0        3.53        5.11      0.76 o 
   5   3   0       59.88       56.98      0.73 o 
   6   3   0        2.36        1.83      1.17 o 
   7   3   0       11.30        8.91      0.13 o 
   0   4   0     1122.69      964.02     85.21 o 
   1   4   0       11.11       10.82      0.24 o 
   2   4   0      625.43      701.31      4.28 o 
   3   4   0        3.18       11.63      4.61 o 
   4   4   0       52.33       47.06      1.31 o 
   5   4   0       30.05       33.94      0.43 o 
   6   4   0       17.85       22.19      1.05 o 
   1   5   0       33.64       39.67      5.94 o 
   2   5   0     1008.34     1046.35      9.86 o 
   3   5   0      639.46      736.27     22.22 o 
   4   5   0      124.10      137.30      0.62 o 
   5   5   0       50.93       47.96      0.37 o 
   6   5   0       35.39       30.45      2.18 o 
   0   6   0      346.88      325.96     12.80 o 
   1   6   0     1155.10      937.56      5.02 o 
   2   6   0       16.09       13.56      2.40 o 
   3   6   0      276.62      326.79     10.04 o 
   4   6   0      349.48      378.15      1.00 o 
   5   6   0       96.40       96.33      3.26 o 
   6   6   0        9.94       11.34      0.20 o 
   1   7   0        2.31        2.41      0.24 o 
   2   7   0      372.36      400.36      6.58 o 
   3   7   0      305.05      264.76     26.55 o 
   4   7   0      653.31      582.17     16.25 o 
   5   7   0       90.84       94.41      0.42 o 
   6   7   0       19.96       11.51      0.14 o 
   0   8   0      152.05      155.88      0.87 o 
   1   8   0     2163.11     2304.66    182.10 o 
   2   8   0     1103.15     1201.29    149.09 o 
   3   8   0      282.84      317.15     16.38 o 
   4   8   0       35.11       39.02      0.75 o 
   5   8   0       47.08       31.47      6.77 o 
   1   9   0        1.73        0.41      0.19 o 
   2   9   0       58.77       55.07      3.13 o 
   3   9   0       23.81       22.88      0.43 o 
   4   9   0       10.89        9.07      0.16 o 
   0  10   0      504.33      585.76      1.94 o 
   1  10   0        9.13        8.35      0.53 o 
   2  10   0       81.99       98.35      0.85 o 
   3  10   0        3.93        3.38      0.23 o 
   4  10   0       12.11       11.86      0.20 o 
   1  11   0        0.23        0.04      0.03 o 
   2  11   0        1.12        1.01      0.25 o 
   3  11   0       22.38       25.53      0.34 o 
   0  12   0       60.37        0.06      0.04 o 
   1  12   0      201.35      217.57     14.46 o 
   2  12   0       43.66       63.69      0.49 o 
   2   0   1     1599.86     1560.10     14.81 o 
   3   0   1      562.32      582.69      4.25 o 
   4   0   1     1180.61     1337.50     46.23 o 
   5   0   1       23.51       23.95      0.18 o 
   6   0   1      134.78      128.32      0.63 o 
   7   0   1        0.37        0.02      0.03 o 
  -7   1   1       13.90        0.02      0.02 o 
  -6   1   1       87.98       86.77      0.47 o 
  -5   1   1       92.32       95.42      0.93 o 
  -4   1   1      651.63      653.75      3.43 o 
  -3   1   1      284.62      296.33      6.86 o 
   0   1   1      242.82      193.23      3.22 o 
   3   1   1      303.57      295.59      7.25 o 
   4   1   1      635.63      667.85      4.78 o 
   5   1   1       87.40       99.02      1.63 o 
   6   1   1      109.18      108.60      0.54 o 
   7   1   1       15.99       13.62      0.16 o 
  -7   2   1       46.04       28.41      0.22 o 
  -6   2   1       16.79       14.05      2.64 o 
  -5   2   1       86.78      103.79      2.31 o 
  -4   2   1       74.12       77.82      2.16 o 
  -2   2   1        3.74        0.89      0.28 o 
  -1   2   1     1506.24     1446.83     28.91 o 
   0   2   1      976.94      851.77      6.95 o 
   1   2   1     1478.28     1490.21     54.37 o 
   2   2   1        2.07        1.23      0.28 o 
   3   2   1        0.88        1.50      0.15 o 
   4   2   1       90.08       88.42      1.82 o 
   5   2   1       92.67      108.78      2.40 o 
   6   2   1       19.78       16.67      5.33 o 
   7   2   1       41.44       31.21      0.24 o 
  -7   3   1       19.58       13.37      0.14 o 
  -6   3   1      185.57      170.81     33.22 o 
  -5   3   1      208.51      215.63      3.68 o 
  -4   3   1      266.83      284.21      1.95 o 
  -3   3   1     1013.12      984.55      6.65 o 
  -2   3   1     1808.21     1762.66      6.12 o 
  -1   3   1      274.04      243.89      7.26 o 
   0   3   1      354.01      315.49      8.68 o 
   1   3   1      225.10      209.53     13.36 o 
   2   3   1     1754.94     1785.23      6.14 o 
   3   3   1      934.32      988.16      7.21 o 
   4   3   1      251.25      275.55     10.60 o 
   5   3   1      228.05      251.72      4.73 o 
   6   3   1      170.12      148.43     45.22 o 
   7   3   1       20.08       15.00      0.16 o 
  -6   4   1       18.84       22.97      0.40 o 
  -5   4   1      242.11      249.93      1.70 o 
  -4   4   1       55.98       61.19      1.61 o 
  -3   4   1     1009.92     1016.59      5.58 o 
  -2   4   1       88.35      104.94      1.72 o 
  -1   4   1      353.31      342.13     19.38 o 
   0   4   1      229.11      182.36      2.83 o 
   2   4   1      135.18      166.72      2.10 o 
   3   4   1      914.41     1089.24      1.83 o 
   4   4   1       46.86       46.25      2.02 o 
   5   4   1      237.78      247.62      1.45 o 
   6   4   1       14.96       17.90      1.19 o 
  -6   5   1       26.52       23.41      1.18 o 
  -5   5   1      344.58      379.61      1.82 o 
  -4   5   1       39.19       43.52      0.81 o 
  -3   5   1      734.76      903.55      2.18 o 
  -2   5   1      507.13      544.83      4.21 o 
  -1   5   1     1430.08     1341.73     86.40 o 
   0   5   1      991.80      960.49     39.94 o 
   1   5   1     1465.14     1178.81      5.08 o 
   2   5   1      448.80      505.05      1.15 o 
   3   5   1      774.81      881.42      1.70 o 
   4   5   1       26.14       30.44      1.23 o 
   5   5   1      361.48      380.28      1.28 o 
   6   5   1       27.71       17.65     10.29 o 
  -6   6   1       88.68       82.91      0.47 o 
  -5   6   1       56.67       55.23      0.90 o 
  -4   6   1        2.36        2.65      0.28 o 
  -3   6   1       30.92       30.87      0.44 o 
  -2   6   1      210.75      226.57      5.11 o 
  -1   6   1      273.13      274.21      2.07 o 
   0   6   1      395.49      319.10      8.76 o 
   1   6   1      284.34      268.90      2.70 o 
   2   6   1      145.54      159.20      4.60 o 
   3   6   1       22.96       29.36      0.48 o 
   4   6   1        2.29        2.21      0.40 o 
   5   6   1       50.49       45.62      0.48 o 
   6   6   1       94.67       80.69      0.45 o 
  -6   7   1       11.12        7.61      0.13 o 
  -5   7   1      143.13      160.72      0.66 o 
  -4   7   1       15.47       13.05      0.35 o 
  -3   7   1      411.10      437.58      1.64 o 
  -2   7   1      564.04      570.90      1.65 o 
  -1   7   1      153.30      138.19      0.79 o 
   0   7   1     1665.17     1353.13     22.69 o 
   1   7   1      148.06      135.94      1.79 o 
   2   7   1      559.43      591.14      9.65 o 
   3   7   1      428.65      419.87      8.83 o 
   4   7   1       17.53       18.45      1.96 o 
   5   7   1      118.67      119.02      5.09 o 
  -5   8   1       45.61       35.81      0.32 o 
  -4   8   1       44.15       41.54      0.35 o 
  -3   8   1       17.10       18.05      0.39 o 
  -2   8   1      339.68      332.64      9.65 o 
  -1   8   1      207.06      198.89     13.47 o 
   0   8   1     1094.93     1141.99      4.93 o 
   1   8   1      192.82      207.13      8.22 o 
   2   8   1      372.67      409.79     26.65 o 
   3   8   1       17.72       19.11      0.41 o 
   4   8   1       43.89       41.64      0.43 o 
   5   8   1       53.56       37.52      0.32 o 
  -4   9   1       12.80       16.48      0.46 o 
  -3   9   1      127.59      132.43      0.93 o 
  -1   9   1       24.27       26.29      2.38 o 
   0   9   1      217.16      225.66      6.01 o 
   1   9   1       15.54       14.70      0.67 o 
   2   9   1      156.76      168.25      4.19 o 
   3   9   1      122.85      129.41      0.93 o 
  -4  10   1       10.36        4.80      0.15 o 
  -3  10   1       19.29       17.27      0.38 o 
  -2  10   1      110.36      116.97      0.92 o 
  -1  10   1       30.34       35.65      2.07 o 
   0  10   1      238.81      235.47     13.30 o 
   1  10   1       34.69       49.54      1.99 o 
   2  10   1      102.61      109.32      0.88 o 
   3  10   1       26.30       21.23      0.38 o 
   4  10   1       13.47        7.45      0.18 o 
  -3  11   1       27.99       35.64      0.39 o 
  -2  11   1       63.39       73.69      0.69 o 
  -1  11   1       13.26       10.98      0.34 o 
   0  11   1        7.15        8.33      0.20 o 
   1  11   1       18.88       19.65      0.41 o 
   2  11   1       55.37       72.78      0.70 o 
   3  11   1       23.37       38.47      0.42 o 
  -2  12   1       39.37       57.63      0.48 o 
  -1  12   1      187.37      208.60      2.86 o 
   0  12   1       17.78        0.04      0.02 o 
   1  12   1      175.11      125.65     79.15 o 
   2  12   1       37.95       52.33      0.45 o 
   2   0   2      294.74      285.51      1.57 o 
   3   0   2      167.24      142.31      5.59 o 
   4   0   2      260.35      282.96      0.73 o 
   5   0   2      292.19      285.44      0.82 o 
   6   0   2       11.09       15.03      0.21 o 
   7   0   2       57.98       42.69      0.27 o 
  -7   1   2        0.09        0.01      0.01 o 
  -6   1   2       59.21       48.55      9.41 o 
  -5   1   2      181.92      182.83      2.55 o 
  -4   1   2      222.86      234.53      3.69 o 
  -3   1   2      387.76      421.01     11.11 o 
   0   1   2      687.14      550.47     12.75 o 
   2   1   2      254.40      235.75      0.96 o 
   3   1   2      471.67      480.86     11.65 o 
   4   1   2      222.90      234.60      5.65 o 
   5   1   2      178.25      186.25      1.86 o 
   6   1   2       52.92       38.51     11.59 o 
  -7   2   2       19.54        6.56      0.10 o 
  -6   2   2      174.59      174.93      0.62 o 
  -5   2   2      983.35     1015.92     11.90 o 
  -4   2   2       37.95       48.91      1.80 o 
  -3   2   2     1657.10     1693.31     21.09 o 
  -2   2   2      931.09      882.74      3.93 o 
  -1   2   2     1336.53     1174.95     22.08 o 
   0   2   2      973.16      898.77     41.62 o 
   1   2   2     1245.99     1167.56     17.76 o 
   2   2   2      920.00      928.60      3.89 o 
   3   2   2     1622.17     1700.33     29.23 o 
   4   2   2       34.16       35.31      2.26 o 
   5   2   2      965.76     1038.36     11.90 o 
   6   2   2      162.05      174.63      0.58 o 
   7   2   2       20.94       17.98      0.19 o 
  -6   3   2       41.73       39.78      0.30 o 
  -5   3   2      635.51      649.46      7.04 o 
  -4   3   2        1.19        6.49      0.83 o 
  -3   3   2      632.00      572.07      3.89 o 
  -2   3   2      357.93      329.34      2.73 o 
  -1   3   2     1030.98      850.67     23.37 o 
   0   3   2      116.26       94.51      1.64 o 
   2   3   2      386.58      320.23      1.31 o 
   3   3   2      602.53      578.74      1.39 o 
   4   3   2        3.99       11.03      1.49 o 
   5   3   2      631.87      664.62     10.92 o 
   7   3   2       93.04       68.47      0.31 o 
  -6   4   2        4.68        4.57      0.21 o 
  -5   4   2       29.03       33.44      1.37 o 
  -4   4   2      165.42      184.71      3.49 o 
  -3   4   2      551.74      558.94      4.27 o 
  -2   4   2      546.48      539.82      3.84 o 
  -1   4   2     3366.06     3180.62     91.90 o 
   0   4   2       70.64       52.74      1.99 o 
   1   4   2     3504.64     2807.59      6.98 o 
   2   4   2      516.62      574.19      1.23 o 
   3   4   2      620.51      690.90      1.56 o 
   4   4   2      164.39      187.00      3.84 o 
   5   4   2       40.44       43.46      1.20 o 
   6   4   2        2.24        0.56      0.53 o 
  -6   5   2       34.18       34.62      0.35 o 
  -4   5   2      256.56      302.69      7.72 o 
  -2   5   2      342.16      364.32      3.47 o 
  -1   5   2     1022.69      944.74     45.99 o 
   0   5   2        9.17        8.63      1.18 o 
   1   5   2     1051.74      900.03    125.35 o 
   2   5   2      388.42      443.82      1.16 o 
   3   5   2       63.88       68.35      0.37 o 
   4   5   2      251.94      293.11      6.01 o 
   5   5   2       16.97       16.90      0.24 o 
   6   5   2       36.23       35.11      0.35 o 
  -6   6   2       29.89       25.81      0.25 o 
  -5   6   2       32.91       27.49      0.56 o 
  -4   6   2      587.69      695.36      2.11 o 
  -3   6   2       53.49       55.31      3.33 o 
  -2   6   2      273.88      325.60      3.58 o 
  -1   6   2      337.13      294.49      1.82 o 
   0   6   2       60.69       42.57      0.82 o 
   2   6   2      293.21      323.04      1.19 o 
   3   6   2       71.19       80.69      6.53 o 
   4   6   2      629.22      705.55      6.36 o 
   5   6   2       32.65       27.38      0.31 o 
   6   6   2       25.48       22.02      0.24 o 
  -6   7   2       11.79        7.46      0.12 o 
  -5   7   2      140.80      137.20      1.45 o 
  -2   7   2      176.23      157.14      1.21 o 
  -1   7   2      157.86      140.16      0.85 o 
   0   7   2       15.62        6.52      0.76 o 
   1   7   2      188.94      170.73      2.07 o 
   2   7   2      181.78      169.13      3.84 o 
   3   7   2       51.22       38.71      0.52 o 
   4   7   2        8.27        6.41      0.60 o 
  -5   8   2       69.76       70.99      0.45 o 
  -4   8   2       42.07       40.92      0.34 o 
  -3   8   2      173.64      184.46      1.04 o 
  -2   8   2      410.87      390.22      1.43 o 
  -1   8   2      278.72      330.75     11.82 o 
   0   8   2        0.13        4.65      0.94 o 
   1   8   2      219.68      276.39      4.47 o 
   2   8   2      362.81      388.53      3.81 o 
   3   8   2      194.76      193.88      1.13 o 
   4   8   2       27.96       29.31      2.85 o 
   5   8   2       69.89       58.41      0.37 o 
  -4   9   2      186.00      178.85      0.82 o 
  -3   9   2       19.10       22.96      0.45 o 
   0   9   2      610.14      735.85      6.31 o 
   1   9   2      155.83      190.06      0.70 o 
   2   9   2      272.69      282.79      0.78 o 
   3   9   2       13.65       21.29      0.43 o 
   4   9   2      197.67      187.11      0.85 o 
  -3  10   2      100.45      119.97      0.83 o 
  -2  10   2      132.43      140.54      1.05 o 
  -1  10   2      138.81      127.22     81.81 o 
   0  10   2        2.40        2.30      0.15 o 
   1  10   2      157.92      136.71     45.20 o 
   2  10   2      121.96      135.14      0.97 o 
   3  10   2       96.28      117.44      0.81 o 
   4  10   2       58.09       56.81      0.41 o 
  -3  11   2      161.63      162.72      0.79 o 
  -2  11   2      106.66      109.13      0.81 o 
  -1  11   2       58.08       64.31      0.66 o 
   0  11   2      251.29      289.19      8.88 o 
   1  11   2       56.63       70.35      0.66 o 
   2  11   2      112.14      115.41      0.81 o 
   3  11   2      162.17      177.87      0.86 o 
  -2  12   2       54.45       65.88      0.50 o 
  -1  12   2       13.39       22.04      0.41 o 
   0  12   2      134.26      107.00     66.01 o 
   1  12   2       20.51       20.86     13.39 o 
   2  12   2       69.81       85.28      0.55 o 
   1   0   3      524.38      430.81     13.94 o 
   3   0   3        3.50        7.72      1.46 o 
   4   0   3        3.02        7.80      2.10 o 
   5   0   3        1.55        1.15      0.11 o 
   6   0   3       97.98      105.23      3.68 o 
   7   0   3        0.17        0.08      0.09 o 
  -6   1   3      147.57      159.13      2.79 o 
  -5   1   3       66.66       73.34      1.36 o 
  -4   1   3      229.41      266.33      6.10 o 
  -3   1   3      204.92      226.50      0.78 o 
   0   1   3      684.62      600.24      5.88 o 
   2   1   3     1506.58     1392.31     12.85 o 
   3   1   3      232.32      224.68      0.81 o 
   4   1   3      262.81      278.09      3.28 o 
   5   1   3       64.59       74.32      1.04 o 
   6   1   3      151.76      118.40     26.61 o 
   7   1   3       50.29       36.93      0.26 o 
  -6   2   3      115.95      117.98      2.67 o 
  -5   2   3        1.40        3.72      1.01 o 
  -4   2   3      298.87      285.64      1.15 o 
  -3   2   3      110.14      110.46      4.15 o 
  -2   2   3      543.99      483.70      2.97 o 
  -1   2   3       87.90       96.83      1.78 o 
   0   2   3      615.41      496.68      5.03 o 
   1   2   3       65.92       78.24      1.16 o 
   2   2   3      632.89      488.64      0.91 o 
   3   2   3       85.78       88.95      0.36 o 
   4   2   3      313.99      292.02      4.41 o 
   5   2   3        0.86        2.82      0.54 o 
   6   2   3      112.45       81.68     24.00 o 
   7   2   3        0.43        0.29      0.10 o 
  -6   3   3       46.14       47.58      0.84 o 
  -5   3   3      116.48      123.90      3.76 o 
  -4   3   3      356.14      385.69      5.04 o 
  -3   3   3     1288.93     1324.68      6.14 o 
  -2   3   3      536.38      485.47      3.29 o 
  -1   3   3     3381.06     3091.19     34.06 o 
   0   3   3      685.83      575.62     14.17 o 
   3   3   3     1381.45     1337.19      8.57 o 
   4   3   3      339.73      385.44     10.64 o 
   5   3   3      124.06      131.38      3.50 o 
   6   3   3       52.74       52.47      0.46 o 
  -6   4   3       38.42       34.59      0.25 o 
  -5   4   3      143.87      144.20      0.50 o 
  -4   4   3       60.85       55.83      0.93 o 
  -3   4   3      239.32      213.96      2.71 o 
  -2   4   3      810.46      799.38      4.78 o 
  -1   4   3     1146.97     1131.47      9.74 o 
   0   4   3     2851.80     2480.12     16.92 o 
   2   4   3      864.75      930.58      1.63 o 
   3   4   3      268.03      281.22      1.07 o 
   4   4   3       68.23       66.02      2.03 o 
   5   4   3      145.88      150.31      1.41 o 
   6   4   3       39.76       33.90      0.36 o 
  -6   5   3       10.18       12.04      0.16 o 
  -5   5   3       54.89       54.64      1.25 o 
  -4   5   3       78.08       80.69      2.44 o 
  -2   5   3      872.17      849.86      5.32 o 
  -1   5   3       20.47       25.09      1.06 o 
   0   5   3     3823.04     3285.76    116.20 o 
   1   5   3       26.62       39.96      2.80 o 
   2   5   3      829.12      849.70      1.68 o 
   3   5   3        1.93        2.15      0.19 o 
   4   5   3       72.73       76.46      2.50 o 
   5   5   3       58.77       55.46      1.17 o 
  -6   6   3       16.31       15.15      0.20 o 
  -5   6   3       49.11       45.77      1.72 o 
  -4   6   3       23.12       27.64      0.49 o 
  -2   6   3      394.99      446.84      1.41 o 
  -1   6   3      161.84      171.59      5.97 o 
   0   6   3      131.81      108.24      1.40 o 
   1   6   3      170.30      175.54      2.51 o 
   2   6   3      407.83      449.52      1.29 o 
   3   6   3      630.44      706.37      4.83 o 
   4   6   3       25.84       28.19      0.34 o 
   5   6   3       57.39       55.33      2.66 o 
   6   6   3       19.69       14.45      0.19 o 
  -6   7   3       63.24       52.13      0.28 o 
  -5   7   3       26.04       22.52      0.35 o 
  -3   7   3       50.45       41.33      0.54 o 
  -2   7   3       24.12       25.11      0.46 o 
   0   7   3      361.79      362.59     18.14 o 
   1   7   3      192.20      199.23      2.43 o 
   2   7   3       52.91       61.70      1.91 o 
   3   7   3       45.93       41.85      0.46 o 
   4   7   3       62.49       57.57      0.36 o 
  -5   8   3       27.48       20.43      1.70 o 
  -4   8   3       66.13       67.19      0.60 o 
  -3   8   3      292.14      270.92      3.03 o 
   0   8   3       72.26       81.17      8.09 o 
   1   8   3      126.39      112.35      0.53 o 
   2   8   3      363.83      390.69      0.95 o 
   3   8   3      303.82      304.55      4.26 o 
   4   8   3       62.99       64.32      0.58 o 
  -5   9   3       26.54       13.49      0.15 o 
  -4   9   3      118.96      132.90      0.72 o 
  -3   9   3        8.70       13.59      0.39 o 
  -1   9   3      310.35      340.00      1.62 o 
   0   9   3      592.95      629.55      1.57 o 
   1   9   3      351.89      369.73      6.38 o 
   2   9   3      257.39      283.27      0.86 o 
   3   9   3       14.15       10.88      0.32 o 
   4   9   3      114.24      118.56      0.68 o 
  -3  10   3      108.79      130.55      0.85 o 
   0  10   3        6.54       23.44      0.50 o 
   1  10   3       56.75       58.68      0.38 o 
   2  10   3       37.34       44.30      1.74 o 
   3  10   3      106.16      144.66      0.90 o 
   4  10   3       33.10       32.33      0.32 o 
  -3  11   3      113.43      128.29      0.68 o 
  -2  11   3       44.77       57.35      0.59 o 
  -1  11   3      225.00      288.64      1.31 o 
   0  11   3       39.96       46.96      0.56 o 
   1  11   3      219.82      298.27      1.26 o 
   2  11   3       42.39       57.30      0.57 o 
   3  11   3      103.49      138.94      0.75 o 
  -2  12   3       51.63       56.75      0.44 o 
  -1  12   3        6.67       16.98      0.21 o 
   0  12   3        5.87        7.14      4.91 o 
   2  12   3       50.64       59.51      0.45 o 
   1   0   4     2584.82     2773.16     18.82 o 
   2   0   4      130.85      118.97      1.11 o 
   3   0   4      688.28      749.16      6.62 o 
   4   0   4        0.42        1.24      0.21 o 
   5   0   4       24.03       26.30      0.48 o 
   6   0   4        4.01        4.32      0.14 o 
   7   0   4        0.11        0.07      0.08 o 
  -6   1   4       37.02       40.42      1.24 o 
  -5   1   4       49.49       50.65      1.15 o 
  -4   1   4      338.77      324.01      1.39 o 
  -3   1   4      109.97      119.73      0.50 o 
  -1   1   4     1292.70     1196.15     11.83 o 
   1   1   4     1273.13     1183.60      4.03 o 
   2   1   4     1615.67     1730.45     16.26 o 
   3   1   4      116.71      117.04      0.50 o 
   4   1   4      329.34      321.94      3.93 o 
   5   1   4       48.76       53.94      0.60 o 
   6   1   4       41.15       40.27      0.95 o 
   7   1   4       48.83       36.69      0.25 o 
  -6   2   4       72.93       78.99      2.82 o 
  -5   2   4      150.14      149.89      3.46 o 
  -4   2   4      587.63      607.37      2.25 o 
  -3   2   4      761.39      746.48      4.31 o 
  -1   2   4      530.50      477.76      6.69 o 
   0   2   4       37.23       40.73      2.48 o 
   1   2   4      541.88      531.39     14.60 o 
   2   2   4      163.15      155.61      1.54 o 
   3   2   4      787.93      743.68      1.60 o 
   4   2   4      583.16      591.40      2.33 o 
   5   2   4      106.78      115.06      2.30 o 
   6   2   4       73.31       75.61      1.91 o 
   7   2   4       22.69       14.31      0.15 o 
  -6   3   4       97.16       97.89      0.94 o 
  -5   3   4       96.80      108.80      0.95 o 
  -4   3   4      116.38      120.78      2.89 o 
  -2   3   4      516.54      497.28      3.47 o 
  -1   3   4      318.15      333.92      2.24 o 
   0   3   4     3418.02     3061.10     79.05 o 
   2   3   4      425.24      506.46      1.23 o 
   3   3   4       27.06       36.72      0.30 o 
   4   3   4      103.59      105.03      3.17 o 
   5   3   4      102.43      109.35      1.54 o 
   6   3   4       99.11       98.30      1.44 o 
  -6   4   4       33.21       35.17      0.58 o 
  -5   4   4        4.54        6.15      0.37 o 
  -4   4   4      318.70      317.97      6.85 o 
  -3   4   4      231.33      229.39      1.06 o 
  -2   4   4     1014.24     1057.20      5.57 o 
  -1   4   4      755.18      761.92      2.75 o 
   0   4   4      310.57      329.47     17.11 o 
   2   4   4     1063.83     1192.46      1.96 o 
   3   4   4      186.49      206.57      0.97 o 
   4   4   4      306.27      316.62      5.98 o 
   5   4   4        8.34        8.57      0.73 o 
  -6   5   4        2.76        1.18      0.09 o 
  -5   5   4      119.27      120.01      2.39 o 
  -4   5   4      302.71      326.78      1.49 o 
  -2   5   4      138.78      169.43      2.27 o 
  -1   5   4      155.48      137.44      6.25 o 
   0   5   4      630.53      638.90      3.03 o 
   1   5   4      237.82      204.31      8.08 o 
   2   5   4      171.54      161.00      2.16 o 
   3   5   4      292.31      314.48      0.82 o 
   4   5   4      304.23      329.71      6.12 o 
   5   5   4      116.71      122.79      2.21 o 
   6   5   4        2.65        1.48      0.14 o 
  -6   6   4      157.93      133.84      0.52 o 
  -5   6   4       29.83       31.52      1.09 o 
  -4   6   4      196.47      211.73      1.19 o 
  -3   6   4      102.43      123.22      0.88 o 
  -2   6   4      529.32      529.74     25.72 o 
  -1   6   4       69.56       62.00      2.64 o 
   0   6   4      196.37      159.40      1.34 o 
   1   6   4       70.31       63.96      3.12 o 
   2   6   4      498.53      530.85     10.25 o 
   3   6   4      104.70      120.63      0.63 o 
   4   6   4      217.89      237.01      6.33 o 
   5   6   4       35.96       40.63      0.32 o 
   6   6   4      172.12      137.15      0.49 o 
  -6   7   4       70.72       55.68      0.28 o 
  -5   7   4       60.79       54.28      0.46 o 
  -3   7   4       93.60      104.55      2.83 o 
  -2   7   4      114.04      110.10      0.59 o 
   0   7   4       24.19       27.62      4.88 o 
   1   7   4      888.63      922.04     11.43 o 
   2   7   4      111.17      105.04      1.71 o 
   3   7   4       73.38       91.99      0.50 o 
   4   7   4       45.56       54.70      0.64 o 
   5   7   4       62.56       54.69      0.42 o 
  -5   8   4       15.49       15.26      2.02 o 
  -4   8   4      205.57      202.94      0.98 o 
  -3   8   4      128.84      120.72      4.14 o 
  -2   8   4       66.45       65.90      0.59 o 
  -1   8   4      324.79      329.47      1.47 o 
   0   8   4      164.60      171.57     11.57 o 
   1   8   4      331.28      345.04      4.15 o 
   2   8   4       66.74       64.05      0.60 o 
   4   8   4      191.51      182.67      0.91 o 
  -4   9   4       15.20       14.88      0.27 o 
  -3   9   4      166.84      167.42      1.04 o 
  -1   9   4      756.96      843.33      2.54 o 
   0   9   4      123.97      144.65      2.20 o 
   1   9   4      724.67      824.77      9.40 o 
   2   9   4       91.50       85.62      1.04 o 
   3   9   4      162.81      163.25      0.97 o 
   4   9   4       16.33       17.17      0.30 o 
  -3  10   4       47.42       47.03      0.51 o 
   0  10   4      105.94      108.05      4.11 o 
   1  10   4       16.86       15.40      0.24 o 
   2  10   4       15.50       19.38      1.62 o 
   3  10   4       41.47       47.42      0.51 o 
   4  10   4       28.22       32.46      0.31 o 
  -3  11   4       30.21        0.04      0.05 o 
  -2  11   4      156.38      202.79      1.06 o 
  -1  11   4      130.26       62.89     73.73 o 
   0  11   4      289.77      363.19      6.81 o 
   1  11   4      127.86      116.11     40.60 o 
   2  11   4      162.91      229.86      1.06 o 
   3  11   4       26.62       37.31      0.38 o 
  -2  12   4        0.92        0.24      0.21 o 
   0  12   4        5.77       10.72      6.29 o 
   1  12   4       34.39       34.02      2.20 o 
   2  12   4        1.43        0.89      0.16 o 
   1   0   5     1417.24     1476.17     67.23 o 
   2   0   5      654.61      501.09      2.24 o 
   3   0   5      121.50      130.60      1.74 o 
   4   0   5      335.65      327.69      2.87 o 
   5   0   5       54.71       58.72      0.39 o 
   6   0   5       33.15       32.16      0.83 o 
   7   0   5       50.69       34.85      0.23 o 
  -6   1   5       68.27       79.31      1.96 o 
  -5   1   5       11.82       10.99      0.55 o 
  -4   1   5      292.38      313.16      6.63 o 
  -3   1   5      153.35      174.22      3.63 o 
   2   1   5     1067.65      913.23     56.28 o 
   4   1   5      291.62      298.29      5.08 o 
   5   1   5       10.32       11.69      0.30 o 
   6   1   5       73.70       80.54      1.55 o 
   7   1   5       89.87       70.73      0.32 o 
  -6   2   5      104.78      103.81      3.86 o 
  -5   2   5      241.59      252.59      3.09 o 
  -4   2   5      411.70      413.76      6.88 o 
  -3   2   5      483.88      504.34      3.65 o 
  -1   2   5      730.92      713.88      3.05 o 
   0   2   5       47.81       26.07      0.31 o 
   2   2   5      676.23      685.70     82.64 o 
   3   2   5      436.01      420.30      1.23 o 
   4   2   5      359.16      400.35      5.64 o 
   5   2   5      224.52      236.55      1.79 o 
   6   2   5       91.75       95.83      2.19 o 
  -6   3   5       40.36       45.85      1.14 o 
  -5   3   5       52.34       59.32      1.88 o 
  -4   3   5      133.13      137.79      1.58 o 
  -3   3   5      124.82      129.76      2.06 o 
  -2   3   5       90.23       59.90      1.27 o 
  -1   3   5      243.76      275.69      2.16 o 
   0   3   5     1081.74      923.72      2.30 o 
   1   3   5      227.07      271.21      1.99 o 
   2   3   5       68.77       59.88      0.47 o 
   3   3   5       94.96      113.85      0.74 o 
   4   3   5      130.65      130.59      1.85 o 
   5   3   5       58.92       62.46      2.59 o 
   6   3   5       37.46       42.36      1.55 o 
  -6   4   5       30.55       27.95      1.01 o 
  -5   4   5       54.39       61.50      0.96 o 
  -4   4   5       40.96       34.49      1.80 o 
  -3   4   5       29.70       33.37      1.74 o 
  -2   4   5      321.31      287.63      2.92 o 
  -1   4   5       33.17       32.92      2.03 o 
   0   4   5      310.11      283.61      9.01 o 
   1   4   5       43.43       39.39      0.35 o 
   2   4   5      312.73      328.13      1.09 o 
   3   4   5       15.69       18.17      0.98 o 
   4   4   5       50.63       48.26      0.47 o 
   5   4   5       67.87       74.45      1.08 o 
   6   4   5       32.25       30.94      0.94 o 
  -6   5   5        4.80        7.22      0.10 o 
  -5   5   5        3.82        5.35      0.19 o 
  -4   5   5       71.51       79.05      0.79 o 
  -3   5   5      175.96      183.60      1.04 o 
  -1   5   5     1026.81     1067.27      3.67 o 
   0   5   5      132.37      155.26      5.60 o 
   1   5   5     1036.96     1075.67      4.90 o 
   2   5   5      300.61      346.22      6.87 o 
   3   5   5      157.50      184.29      0.98 o 
   4   5   5       72.36       83.17      1.04 o 
   5   5   5        7.03        9.63      0.15 o 
  -6   6   5       13.52        8.00      0.75 o 
  -5   6   5      263.52      284.01      1.82 o 
  -3   6   5     1199.08     1264.53      6.45 o 
  -2   6   5      275.10      256.17      3.47 o 
  -1   6   5      433.81      440.21      3.32 o 
   0   6   5      252.23      247.90      7.00 o 
   1   6   5      454.47      439.80      1.20 o 
   2   6   5      293.59      274.96      3.59 o 
   3   6   5     1276.25     1388.90     11.78 o 
   4   6   5      347.83      365.15      1.31 o 
   5   6   5      270.60      291.15      1.59 o 
  -5   7   5      116.95      115.44      6.02 o 
  -4   7   5       22.76       18.04      0.39 o 
  -3   7   5       67.27       74.00      0.96 o 
  -2   7   5      602.93      628.35      2.05 o 
  -1   7   5      104.42      100.40      0.79 o 
   0   7   5      800.72      808.26      1.96 o 
   1   7   5      115.35      104.63      1.17 o 
   2   7   5      603.98      621.69      1.70 o 
   3   7   5       84.50       96.33      1.54 o 
   4   7   5       27.03       29.38      0.39 o 
  -5   8   5       62.05       59.46      6.71 o 
  -4   8   5      111.39      106.52      0.69 o 
  -3   8   5      150.35      133.17      0.82 o 
   0   8   5      402.65      416.10      1.53 o 
   1   8   5      101.06      105.60      0.54 o 
   2   8   5      637.90      643.98      1.26 o 
   3   8   5      136.33      133.65      0.79 o 
   4   8   5      108.75      108.07      0.69 o 
  -4   9   5       42.31       49.49      0.45 o 
  -3   9   5        3.41        4.37      0.25 o 
  -1   9   5      148.28      131.18      0.99 o 
   0   9   5      201.81      248.34      3.94 o 
   1   9   5      132.77      125.71      0.85 o 
   2   9   5       13.74       13.58      0.25 o 
   3   9   5        5.15        4.91      0.25 o 
   4   9   5       45.06       52.09      0.45 o 
  -3  10   5       57.43       53.32      0.52 o 
  -2  10   5       10.32       10.90      0.35 o 
   0  10   5       26.14       26.75      0.31 o 
   1  10   5       55.59       66.77      0.64 o 
   2  10   5        7.56       10.05      0.42 o 
   3  10   5       58.27       59.83      0.54 o 
   4  10   5       22.23       28.42      0.27 o 
  -3  11   5        7.98        1.44      0.09 o 
  -2  11   5       97.55       88.89      0.46 o 
  -1  11   5       32.29       38.58      0.43 o 
   0  11   5       82.50       94.36      3.63 o 
   1  11   5       37.25       39.27      0.44 o 
   3  11   5        8.07        9.92      0.21 o 
  -2  12   5       59.26       78.17      0.51 o 
  -1  12   5       21.87       32.51      0.37 o 
   0  12   5       31.19       29.53      0.34 o 
   1  12   5       25.97       30.86      0.31 o 
   2  12   5       58.07       77.89      0.47 o 
   0   0   6      691.78      654.79      2.38 o 
   1   0   6      386.91      335.63      1.89 o 
   2   0   6     2978.95     3293.60    355.97 o 
   3   0   6      163.13      175.54      0.74 o 
   4   0   6        9.08        6.29      0.48 o 
   5   0   6      274.54      287.51      0.86 o 
   6   0   6       41.93       46.73      1.00 o 
  -6   1   6       50.61       51.84      1.02 o 
  -5   1   6      215.56      217.41      2.41 o 
  -4   1   6       77.90       86.97      4.31 o 
  -3   1   6      673.00      699.48      1.63 o 
  -1   1   6     1679.12     1526.31     49.81 o 
   0   1   6      208.60      192.13      2.50 o 
   1   1   6     1729.22     1664.38      4.90 o 
   2   1   6      439.13      378.00      6.85 o 
   3   1   6      695.75      683.34      1.55 o 
   4   1   6       85.52       84.79      1.85 o 
   5   1   6      217.05      211.53      0.75 o 
   6   1   6       43.86       43.96      0.96 o 
  -6   2   6       30.01       29.75      0.78 o 
  -5   2   6      263.28      254.18      2.96 o 
  -4   2   6       62.32       57.95      0.40 o 
  -3   2   6      484.90      506.56      3.82 o 
  -1   2   6      788.89      719.38      2.59 o 
   0   2   6       12.09       19.19      2.39 o 
   2   2   6       70.33       71.18      8.18 o 
   3   2   6      422.09      398.14      1.21 o 
   4   2   6       50.25       49.11      0.34 o 
   5   2   6      282.72      291.40      4.78 o 
   6   2   6       27.64       28.03      0.55 o 
  -6   3   6        4.82        4.19      0.11 o 
  -5   3   6      188.19      192.58      3.54 o 
  -4   3   6      119.49      118.43      3.52 o 
  -3   3   6      101.10       98.82      0.45 o 
  -1   3   6      317.05      348.87     24.11 o 
   0   3   6      409.12      377.67      1.49 o 
   1   3   6      354.58      317.58     33.96 o 
   2   3   6      171.57      196.99      7.56 o 
   3   3   6      127.39       97.20      0.62 o 
   4   3   6      134.41      133.01      3.91 o 
   5   3   6      184.03      192.07      2.73 o 
   6   3   6        7.77        6.82      0.51 o 
  -6   4   6        5.14        4.55      0.15 o 
  -5   4   6      127.05      129.72      2.08 o 
  -4   4   6      151.09      171.04      2.35 o 
  -3   4   6      154.82      177.68      0.98 o 
  -2   4   6      218.21      201.73      2.54 o 
  -1   4   6     1068.97     1138.09      4.99 o 
   0   4   6       96.86       95.01      1.14 o 
   1   4   6     1182.71     1149.03      4.48 o 
   2   4   6      186.04      193.97      0.88 o 
   3   4   6      156.90      180.29      0.98 o 
   4   4   6      168.27      188.85      4.16 o 
   5   4   6      117.42      120.99      2.94 o 
   6   4   6        7.38        6.07      0.32 o 
  -6   5   6       27.88       26.38      0.35 o 
  -5   5   6       64.57       60.92      2.24 o 
  -4   5   6      150.57      160.81      4.62 o 
  -3   5   6       36.42       40.97      0.55 o 
  -1   5   6      918.42      912.01      5.24 o 
   0   5   6       76.41       78.41      2.60 o 
   1   5   6      890.33      908.00      4.72 o 
   2   5   6      121.33      122.36      3.24 o 
   3   5   6       37.11       38.43      1.11 o 
   4   5   6      161.97      178.36      3.53 o 
   5   5   6       65.93       58.51      1.54 o 
  -6   6   6       14.40       11.41      0.27 o 
  -5   6   6        3.42        3.10      0.30 o 
  -2   6   6      127.77      131.35      0.63 o 
  -1   6   6      883.92      839.53     21.37 o 
   0   6   6       87.79       75.88      1.48 o 
   1   6   6      851.59      804.10     13.74 o 
   2   6   6      159.15      158.90      2.14 o 
   3   6   6       77.81       79.29      0.46 o 
   4   6   6        3.47        2.51      0.13 o 
   5   6   6        4.94        4.73      0.30 o 
  -5   7   6       21.71       27.22      0.97 o 
  -4   7   6      136.16      146.25      0.92 o 
  -3   7   6      200.06      204.31      1.45 o 
  -2   7   6      883.45      830.53      1.96 o 
  -1   7   6      167.56      195.83      1.08 o 
   0   7   6       21.44       13.66      0.30 o 
   1   7   6      153.44      179.91      4.71 o 
   2   7   6      860.42      833.09      1.60 o 
   4   7   6      142.70      165.20      0.87 o 
   5   7   6       20.67        0.03      0.03 o 
  -5   8   6        7.82        7.35      0.15 o 
  -4   8   6       45.38       38.95      0.42 o 
  -3   8   6       87.18       90.99      0.76 o 
  -2   8   6       35.48       27.44      1.54 o 
   0   8   6      389.36      354.02      1.42 o 
   1   8   6      132.23      135.28      1.27 o 
   2   8   6       48.00       40.47      0.71 o 
   3   8   6       83.56       94.50      0.68 o 
   4   8   6       44.42       39.45      0.44 o 
  -4   9   6       42.50       44.82      0.41 o 
  -3   9   6       30.80       35.46      0.48 o 
  -2   9   6       10.30       11.71      0.36 o 
   0   9   6      122.85      140.83      1.29 o 
   1   9   6      266.96      309.61      3.73 o 
   2   9   6       10.69       10.91      0.25 o 
   3   9   6       32.09       45.27      0.56 o 
   4   9   6       44.01       43.06      0.39 o 
  -1  10   6       43.14       52.24      0.55 o 
   0  10   6      138.05      141.95      0.81 o 
   1  10   6       26.80       31.82      1.10 o 
   2  10   6       37.72       40.84      0.31 o 
   3  10   6       78.38       93.74      0.67 o 
   4  10   6       40.98       36.34      0.27 o 
  -3  11   6       51.31       52.32      1.72 o 
  -2  11   6       59.21       60.33      0.50 o 
  -1  11   6       17.49       26.23      0.28 o 
   0  11   6       14.06       18.16      0.23 o 
   1  11   6       17.29       26.80      0.37 o 
   2  11   6       50.08       63.60      0.54 o 
  -2  12   6       69.33       74.88      0.45 o 
  -1  12   6       13.59        0.02      0.04 o 
   0  12   6      109.20       76.62     51.20 o 
   1  12   6       19.43        0.03      0.05 o 
   2  12   6       78.70       85.91      0.44 o 
   1   0   7     2574.64     2394.35     48.40 o 
   2   0   7        2.69        5.50      0.27 o 
   3   0   7      403.87      402.43     11.04 o 
   4   0   7       54.43       51.38      0.56 o 
   5   0   7        0.06        0.36      0.14 o 
   6   0   7       56.30       58.34      0.46 o 
  -6   1   7       43.81       42.94      1.09 o 
  -5   1   7       90.59      104.29      1.62 o 
  -4   1   7       87.41       88.74      2.82 o 
  -3   1   7      174.25      178.52      0.84 o 
  -1   1   7      303.69      283.83      2.20 o 
   0   1   7        9.55        8.68      0.45 o 
   2   1   7     1193.88     1141.48     46.55 o 
   3   1   7      167.19      164.32      0.78 o 
   4   1   7      112.15      109.23      2.21 o 
   5   1   7       86.36       93.27      2.92 o 
   6   1   7       43.22       40.68      1.23 o 
  -6   2   7       15.28       15.32      0.26 o 
  -5   2   7       57.91       57.77      2.54 o 
  -4   2   7       40.08       37.15      1.38 o 
  -3   2   7       68.91       78.05      0.86 o 
  -1   2   7      763.85      822.34     31.12 o 
   0   2   7      154.73      167.16      4.58 o 
   1   2   7      715.71      762.99     50.51 o 
   2   2   7      374.09      342.26     40.97 o 
   4   2   7       37.90       37.86      1.43 o 
   5   2   7       57.50       65.12      1.58 o 
   6   2   7       15.58       15.22      0.34 o 
  -6   3   7        0.68        0.04      0.34 o 
  -5   3   7       17.95       19.32      0.20 o 
  -4   3   7      344.00      366.20      8.70 o 
  -3   3   7       75.15       72.35      0.40 o 
  -1   3   7      337.87      321.08      2.60 o 
   0   3   7     1330.36     1261.08     58.31 o 
   1   3   7      344.81      339.60      3.81 o 
   2   3   7      504.45      517.02      3.80 o 
   4   3   7      325.05      337.37     10.08 o 
   5   3   7       20.70       19.84      1.18 o 
   6   3   7        0.26        0.12      0.10 o 
  -6   4   7        2.92        3.16      0.23 o 
  -5   4   7        1.84        4.09      0.21 o 
  -4   4   7      107.05      112.86      4.42 o 
  -3   4   7      254.55      275.46      4.07 o 
  -2   4   7      252.12      268.05      3.02 o 
  -1   4   7     1199.66     1246.01     52.84 o 
   0   4   7     1827.67     1800.43      5.77 o 
   1   4   7     1224.77     1262.05     33.84 o 
   2   4   7      236.87      267.92      1.10 o 
   3   4   7      266.84      296.06      4.47 o 
   4   4   7      108.06      120.55      2.51 o 
   5   4   7        1.88        2.52      0.67 o 
   6   4   7        4.91        4.80      0.11 o 
  -6   5   7       14.06       10.54      0.37 o 
  -4   5   7       14.25       16.40      1.35 o 
  -3   5   7      872.80      913.71      2.26 o 
  -2   5   7       86.14       97.81      1.66 o 
  -1   5   7      184.22      183.08     13.05 o 
   0   5   7       63.03       51.91      4.75 o 
   1   5   7      159.17      145.47      8.70 o 
   2   5   7      107.59      105.89      3.73 o 
   3   5   7      889.59      922.18      2.24 o 
   4   5   7       21.76       25.46      0.43 o 
   5   5   7      133.58      158.92      0.60 o 
  -6   6   7        5.24        5.71      0.37 o 
  -5   6   7        5.87        4.17      0.29 o 
  -4   6   7      100.03      115.89      0.59 o 
  -2   6   7      144.26      151.92      3.92 o 
   0   6   7      218.00      221.51      0.99 o 
   1   6   7       25.89       29.33      0.91 o 
   2   6   7      172.22      176.51      1.77 o 
   3   6   7      102.26      106.21      2.10 o 
   4   6   7       90.00      102.96      0.52 o 
   5   6   7        7.68        6.26      0.14 o 
  -5   7   7       25.48       19.52      0.25 o 
  -4   7   7       23.56       24.94      0.72 o 
  -3   7   7      339.40      343.25     10.36 o 
  -2   7   7      131.89      135.05      2.81 o 
   0   7   7      187.12      203.10      1.04 o 
   1   7   7      195.08      191.99      3.83 o 
   2   7   7      121.63      135.72      0.50 o 
   3   7   7      280.85      338.51      8.68 o 
   5   7   7       21.70       19.14      0.23 o 
  -4   8   7       19.87       26.00      0.37 o 
  -3   8   7        7.56        9.67      0.43 o 
  -2   8   7      355.87      323.89      1.11 o 
   0   8   7      739.20      711.41      6.71 o 
   1   8   7       32.01       22.69      0.39 o 
   2   8   7      318.19      325.01      1.31 o 
   4   8   7       18.06       25.15      0.32 o 
  -4   9   7       35.20       37.85      0.36 o 
  -1   9   7       85.52       86.86      0.81 o 
   0   9   7        3.16        0.30      0.20 o 
   1   9   7       95.08       88.44      0.52 o 
   2   9   7      201.41      209.55      3.71 o 
   3   9   7      106.78      113.90      0.81 o 
   4   9   7       34.51       37.49      0.37 o 
  -1  10   7      120.90      123.10      0.86 o 
   0  10   7      367.86      420.50      1.11 o 
   1  10   7      128.08      119.79      0.79 o 
   2  10   7       43.89       45.40      5.44 o 
   3  10   7       38.18       39.66      0.42 o 
  -3  11   7        8.60       12.98      1.06 o 
  -2  11   7       19.19       22.79      0.28 o 
  -1  11   7        1.67        2.31      0.20 o 
   0  11   7       12.81       18.36      0.22 o 
   1  11   7        3.44        4.26      0.48 o 
  -1  12   7      234.55        0.01      0.03 o 
   0  12   7      168.35      145.29     96.10 o 
   1  12   7      237.64        0.03      0.03 o 
   0   0   8     5951.95     6058.21     42.29 o 
   1   0   8       55.60       56.88      0.64 o 
   2   0   8      229.97      213.44      9.10 o 
   3   0   8      123.18      145.83      2.25 o 
   4   0   8       74.39       87.95      2.40 o 
   5   0   8        7.19        6.87      0.14 o 
   6   0   8       17.84       18.18      0.43 o 
  -6   1   8        5.33        5.13      0.26 o 
  -5   1   8        0.94        2.26      0.36 o 
  -4   1   8       12.89       13.99      0.66 o 
  -3   1   8      177.53      172.83      2.71 o 
  -1   1   8       98.08      116.13      7.34 o 
   0   1   8       40.85       50.17      2.02 o 
   1   1   8      115.46      110.08      6.64 o 
   2   1   8      316.02      278.95      4.94 o 
   3   1   8      187.90      181.32      0.83 o 
   4   1   8        9.57        9.86      0.23 o 
   5   1   8        0.62        1.96      0.43 o 
   6   1   8        6.38        7.00      0.43 o 
  -6   2   8       92.90       99.07      1.44 o 
  -5   2   8       36.51       33.77      1.03 o 
  -4   2   8      335.63      300.06     10.39 o 
  -3   2   8       59.41       62.25      0.48 o 
  -1   2   8      157.27      158.16      5.03 o 
   0   2   8     3197.15     2997.51    238.03 o 
   1   2   8      138.31      141.08      4.71 o 
   2   2   8     1500.65     1654.06    149.88 o 
   3   2   8       62.54       58.33      0.48 o 
   4   2   8      343.55      330.70      7.25 o 
   5   2   8       34.83       33.58      0.52 o 
   6   2   8       95.80       94.64      2.79 o 
  -6   3   8       28.65       31.12      0.35 o 
  -5   3   8       40.73       47.55      0.74 o 
  -4   3   8      446.51      463.26      1.66 o 
  -3   3   8      199.43      169.71      0.61 o 
  -1   3   8       14.04       12.68      0.43 o 
   0   3   8        4.40       45.34     28.49 o 
   1   3   8       23.10       16.00      0.96 o 
   2   3   8      157.77      164.16      7.80 o 
   4   3   8      448.52      461.60      1.06 o 
   5   3   8       24.81       29.85      1.52 o 
   6   3   8       32.38       33.54      0.52 o 
  -6   4   8        2.07        1.75      1.54 o 
  -5   4   8        7.55        9.29      0.22 o 
  -4   4   8       81.08       79.10      5.40 o 
  -3   4   8      301.43      301.32      1.27 o 
  -1   4   8      534.95      586.55     21.22 o 
   0   4   8     1036.93      938.26     18.61 o 
   1   4   8      477.98      480.16     10.18 o 
   2   4   8       62.58       62.79      1.36 o 
   3   4   8      332.59      359.03      1.46 o 
   4   4   8       72.37       73.29      2.77 o 
   5   4   8        8.46        9.61      0.15 o 
   6   4   8        2.53        2.71      0.98 o 
  -6   5   8       47.97       39.66      3.48 o 
  -5   5   8        5.20        5.66      0.17 o 
  -4   5   8       42.86       50.74      1.62 o 
  -3   5   8      375.27      365.38      1.42 o 
  -2   5   8      218.07      223.34      6.84 o 
  -1   5   8      101.89      111.01      8.02 o 
   0   5   8       18.44       23.11      3.87 o 
   1   5   8      100.06      109.65      4.90 o 
   2   5   8      241.78      244.52      5.31 o 
   3   5   8      367.88      360.61      1.44 o 
   4   5   8       66.72       77.40      1.56 o 
   5   5   8        5.75        5.56      0.15 o 
  -5   6   8        7.42        9.43      0.24 o 
  -4   6   8        7.98        7.01      0.26 o 
   0   6   8        2.08        3.60      0.22 o 
   1   6   8      247.23      237.34      0.95 o 
   2   6   8       91.92       97.01      0.51 o 
   3   6   8       27.12       27.81      0.38 o 
   4   6   8        5.92        6.41      0.17 o 
   5   6   8        7.77        9.17      0.21 o 
  -5   7   8       26.78       28.15      2.69 o 
  -4   7   8      352.73      377.22      1.35 o 
  -1   7   8      120.85      125.83      0.90 o 
   0   7   8        7.89       13.96      0.33 o 
   1   7   8      118.86      121.88      1.15 o 
   2   7   8      149.14      153.73      1.16 o 
   3   7   8       82.72       93.74      0.48 o 
   4   7   8      328.12      364.48      1.29 o 
  -4   8   8       27.96       29.30      0.37 o 
  -3   8   8       67.14       64.26      0.50 o 
  -2   8   8      132.98      126.44      0.96 o 
  -1   8   8      252.58      255.07      1.34 o 
   0   8   8       66.08       61.56      1.25 o 
   1   8   8      270.11      254.28      1.18 o 
   2   8   8      135.54      127.23      0.84 o 
   3   8   8       54.88       67.77      0.59 o 
   4   8   8       26.83       29.19      0.33 o 
  -4   9   8       60.40       62.73      0.42 o 
   0   9   8        0.26        0.31      0.14 o 
   1   9   8       58.34       59.04      3.92 o 
   2   9   8       90.84       96.16      4.12 o 
   3   9   8       12.54       16.44      0.32 o 
   4   9   8       55.96       61.00      0.42 o 
  -1  10   8      268.43      283.98      5.73 o 
   0  10   8      204.04      213.45      2.56 o 
   1  10   8      243.61      257.71      6.34 o 
   2  10   8       96.35      120.55      6.37 o 
   3  10   8       58.43       69.02      0.51 o 
  -3  11   8       46.35       50.87      0.32 o 
  -2  11   8       14.58       17.83      0.32 o 
  -1  11   8       14.71       14.06      0.29 o 
   0  11   8       10.37       13.28      0.68 o 
   1  11   8       14.14       13.87      0.26 o 
   3  11   8       56.23       64.52      0.35 o 
  -1  12   8       41.62       54.49      0.36 o 
   0  12   8       29.82       25.16     17.29 o 
   1   0   9      162.96      213.20      1.87 o 
   2   0   9        9.78        8.12      0.70 o 
   3   0   9        1.77        5.21      2.69 o 
   4   0   9       13.27       17.80      0.24 o 
   5   0   9        0.38        0.21      0.11 o 
   6   0   9        3.05        3.91      0.11 o 
  -6   1   9       45.35       47.43      2.75 o 
  -5   1   9       14.19       13.01      0.55 o 
  -4   1   9      272.26      292.11      1.98 o 
  -3   1   9       62.94       72.79      2.00 o 
  -1   1   9      431.54      451.79      5.05 o 
   0   1   9       98.91      102.03      1.00 o 
   1   1   9      487.54      505.42     13.39 o 
   2   1   9       30.87       43.17      1.13 o 
   3   1   9       51.95       51.48      1.83 o 
   4   1   9      268.51      290.37      0.84 o 
   5   1   9       14.07       13.18      0.82 o 
   6   1   9       42.84       45.30      1.84 o 
  -6   2   9      102.80      100.31      6.56 o 
  -5   2   9        1.10        1.16      0.16 o 
  -4   2   9      252.30      241.96      0.89 o 
  -3   2   9      124.97      137.72      4.89 o 
   0   2   9       95.64       80.66      6.92 o 
   1   2   9      735.67      713.83      6.55 o 
   2   2   9      512.90      498.56     50.22 o 
   3   2   9       99.64       88.83      4.00 o 
   4   2   9      232.21      242.51      0.76 o 
   5   2   9        1.65        1.59      0.17 o 
   6   2   9      105.76      100.23      2.62 o 
  -6   3   9       66.40       62.43      0.43 o 
  -5   3   9       89.32      102.57      3.60 o 
  -4   3   9      134.90      132.20      1.27 o 
  -3   3   9      525.51      544.93      1.64 o 
  -1   3   9      201.00      209.15      2.29 o 
   0   3   9     2304.54     2160.68     40.74 o 
   1   3   9      159.23      178.08      7.68 o 
   2   3   9     1187.03     1180.37    117.86 o 
   3   3   9      498.20      524.36      1.82 o 
   4   3   9      121.92      131.61      2.28 o 
   5   3   9       81.02       90.70      3.02 o 
   6   3   9       63.81       58.93      0.84 o 
  -6   4   9        6.39        4.25      3.30 o 
  -5   4   9       19.12       20.82      0.35 o 
  -4   4   9        7.00        7.20      0.21 o 
  -3   4   9      161.82      152.48      0.89 o 
  -1   4   9      346.27      339.72      3.15 o 
   0   4   9      472.32      414.11     24.02 o 
   1   4   9      317.14      327.14      3.06 o 
   2   4   9      354.65      358.31      4.23 o 
   3   4   9      130.35      134.58      0.95 o 
   4   4   9        4.45        3.85      0.14 o 
   5   4   9       24.99       27.06      0.84 o 
   6   4   9        3.95        2.90      2.15 o 
  -6   5   9       21.15       15.03      0.16 o 
  -5   5   9      185.82      185.93      1.57 o 
  -4   5   9       13.74       12.81      0.79 o 
   0   5   9       10.46       16.42      0.26 o 
   1   5   9      344.53      320.50      4.00 o 
   2   5   9      212.73      205.18      2.08 o 
   3   5   9      189.54      204.14      6.34 o 
   4   5   9       17.98       20.05      0.46 o 
   5   5   9      184.65      190.84      1.58 o 
  -5   6   9       18.60       22.49      0.27 o 
  -4   6   9       15.43       16.46      0.33 o 
   0   6   9        6.86        3.21      0.16 o 
   1   6   9       42.75       35.79      0.80 o 
   2   6   9       72.52       69.21      0.50 o 
   3   6   9      131.86      137.57      1.69 o 
   4   6   9       14.49       16.19      0.23 o 
   5   6   9       18.91       23.26      0.30 o 
  -5   7   9       61.11       63.39      0.36 o 
  -4   7   9       32.96       36.51      1.44 o 
  -1   7   9       19.42       18.81      0.29 o 
   0   7   9      339.54      285.06      7.30 o 
   1   7   9       18.66       16.09      0.65 o 
   2   7   9      219.31      212.43      3.65 o 
   3   7   9       19.61       23.95      0.27 o 
   5   7   9       69.25        0.02      0.02 o 
  -4   8   9        7.55        6.67      0.93 o 
  -3   8   9       41.42       33.24      0.34 o 
   0   8   9      118.80      143.71      0.67 o 
   1   8   9       34.29       25.60      1.09 o 
   2   8   9       53.16       56.09      3.13 o 
   3   8   9       32.25       34.44      0.43 o 
  -4   9   9       29.51        0.02      0.02 o 
  -3   9   9      184.90        0.03      0.04 o 
  -1   9   9        2.44        8.76      3.95 o 
   0   9   9        0.40        1.05      0.18 o 
   1   9   9        4.62        7.20      0.58 o 
   2   9   9       65.70       68.06      0.59 o 
   3   9   9      187.22      248.50      1.04 o 
   4   9   9       29.18       38.01      0.32 o 
  -3  10   9       22.48       26.69      0.36 o 
  -2  10   9      212.11      224.07     10.76 o 
  -1  10   9      101.62      110.37      0.70 o 
   0  10   9      328.20      307.71     13.41 o 
   1  10   9       89.32       96.46      1.16 o 
   2  10   9      200.40      228.22      8.09 o 
   3  10   9       18.47       25.99      0.31 o 
  -2  11   9       52.01       52.22      0.38 o 
  -1  11   9       59.01       58.40      0.48 o 
   0  11   9       29.72       36.30      0.36 o 
   1  11   9       65.28       60.10      0.44 o 
   2  11   9       40.22       55.38      0.40 o 
   0   0  10      231.11      249.01      6.47 o 
   1   0  10      455.25      446.79      9.17 o 
   2   0  10        4.36        1.27      0.64 o 
   3   0  10       63.59       57.27      0.45 o 
   4   0  10       13.14       15.79      0.29 o 
   5   0  10       83.14       92.22      2.46 o 
   6   0  10        2.09        1.71      0.12 o 
  -6   1  10       15.52       13.22      0.23 o 
  -5   1  10      148.30      155.98      2.55 o 
  -4   1  10       32.51       34.36      1.92 o 
  -3   1  10       16.73       19.32      0.74 o 
   0   1  10       63.97       75.90      0.94 o 
   1   1  10      182.83      171.74      2.60 o 
   2   1  10       88.19      102.22      8.90 o 
   3   1  10       25.85       32.86      2.76 o 
   4   1  10       28.32       28.16      1.44 o 
   5   1  10      149.57      154.56      2.46 o 
   6   1  10       13.95       13.56      0.69 o 
  -6   2  10       49.94       42.77      0.34 o 
  -5   2  10      357.49      394.22     12.78 o 
  -4   2  10       10.48       14.60      0.18 o 
  -3   2  10      492.39      493.34     11.17 o 
  -1   2  10      512.77      515.54      3.53 o 
   0   2  10       24.00       20.88      2.07 o 
   1   2  10      533.13      508.32      1.27 o 
   2   2  10      297.39      266.10      8.20 o 
   3   2  10      459.68      423.53      0.96 o 
   4   2  10        6.66        9.31      0.38 o 
   5   2  10      357.24      375.71     15.51 o 
   6   2  10       44.28       39.33      0.75 o 
  -5   3  10       28.59       30.26      1.16 o 
  -4   3  10       35.63       33.70      0.79 o 
  -3   3  10      147.86      135.85      0.82 o 
   0   3  10      452.52      481.86     23.53 o 
   1   3  10      224.61      203.11      5.95 o 
   2   3  10       50.12       42.99      0.53 o 
   3   3  10      123.55      126.90      0.92 o 
   4   3  10       31.16       35.41      1.16 o 
   5   3  10       29.79       33.99      0.68 o 
   6   3  10       11.52       12.22      0.34 o 
  -6   4  10       16.61       15.12      0.18 o 
  -5   4  10        9.95       11.40      0.30 o 
  -4   4  10      269.57      296.54      6.01 o 
  -3   4  10      216.78      211.77      1.01 o 
  -1   4  10      300.76      275.49      0.98 o 
   0   4  10       58.68       47.77      1.85 o 
   1   4  10      297.82      279.28      1.06 o 
   2   4  10     1012.33      995.61      5.16 o 
   3   4  10      223.83      224.63      1.21 o 
   4   4  10      290.01      312.46      5.85 o 
   5   4  10       12.25       11.06      0.22 o 
   6   4  10       16.66       14.81      0.18 o 
  -5   5  10       36.00       31.25      1.61 o 
  -4   5  10       16.75       21.18      0.80 o 
  -3   5  10       80.32       78.29      0.65 o 
   0   5  10       42.48       49.69      0.34 o 
   1   5  10      427.10      389.83      0.92 o 
   2   5  10       84.03       81.29      2.48 o 
   3   5  10      104.74      119.07      0.89 o 
   5   5  10       36.80       41.39      1.73 o 
  -5   6  10        9.43        8.37      0.12 o 
  -4   6  10      102.38      116.19      4.51 o 
  -3   6  10      460.02      463.90      1.46 o 
   0   6  10       75.38       78.48      0.73 o 
   1   6  10      408.12      399.68      4.50 o 
   2   6  10       14.31       13.55      0.39 o 
   3   6  10      484.56      517.57      1.74 o 
   4   6  10      121.74      144.43      1.97 o 
   5   6  10        8.10        8.13      0.24 o 
  -5   7  10        3.14        2.88      0.70 o 
  -4   7  10        4.05        6.59      0.20 o 
   0   7  10       28.66       35.04      1.31 o 
   1   7  10       20.72       20.88      0.26 o 
   2   7  10      113.96      120.60      1.67 o 
   3   7  10      135.17      158.27      0.61 o 
   4   7  10        6.13        7.12      0.23 o 
  -4   8  10       32.96       35.26      0.23 o 
  -2   8  10       52.19       49.65      0.45 o 
   0   8  10        4.10        7.70      0.41 o 
   1   8  10       61.66       67.98      0.74 o 
   2   8  10       49.21       40.90      0.48 o 
   3   8  10       14.28       18.08      0.33 o 
  -3   9  10      106.49       92.46      0.56 o 
  -2   9  10        5.41        3.58      0.23 o 
  -1   9  10      258.18      239.32      1.20 o 
   0   9  10        1.37        1.12      0.17 o 
   1   9  10      263.63      241.41      0.78 o 
   2   9  10        8.67        5.77      0.22 o 
   3   9  10       93.93      128.22      0.71 o 
   4   9  10       28.59       23.01      0.22 o 
  -3  10  10       90.62       99.26      0.58 o 
  -2  10  10       62.63       67.75      4.16 o 
  -1  10  10      194.16      227.44      1.06 o 
   0  10  10       23.44       22.89      1.24 o 
   1  10  10      205.50      226.93      0.96 o 
   2  10  10       54.05       67.43      4.55 o 
   3  10  10       92.40      109.93      0.53 o 
  -2  11  10       80.78       89.11      0.48 o 
  -1  11  10        0.48        0.14      0.12 o 
   0  11  10       67.74       77.82      0.63 o 
   1  11  10        0.44        0.07      0.10 o 
   2  11  10       89.26       96.97      0.44 o 
   1   0  11        0.57        0.86      0.35 o 
   2   0  11       45.46       42.58      0.38 o 
   3   0  11        1.22        1.67      0.46 o 
   4   0  11        7.70        7.97      0.18 o 
   5   0  11        4.23        5.14      0.29 o 
   6   0  11        0.30        0.22      0.13 o 
  -6   1  11       43.31       48.45      0.36 o 
  -5   1  11       22.61       21.05      0.57 o 
  -4   1  11       55.79       53.31      0.52 o 
  -3   1  11      535.15      543.56      4.32 o 
  -2   1  11      352.63      362.40      1.06 o 
  -1   1  11     1524.95     1661.07      6.54 o 
   0   1  11      282.44      328.74      1.82 o 
   1   1  11     1503.59     1497.63     34.91 o 
   2   1  11      336.76      353.71      1.04 o 
   3   1  11      551.39      544.40      6.12 o 
   4   1  11       59.49       53.26      0.61 o 
   5   1  11       21.88       23.11      0.39 o 
   6   1  11       43.91       43.97      0.33 o 
  -5   2  11       17.04       20.37      1.42 o 
  -4   2  11       27.86       34.47      0.25 o 
  -3   2  11      152.22      168.30      6.13 o 
  -2   2  11      475.45      516.22      1.35 o 
  -1   2  11       74.07       82.00      1.59 o 
   0   2  11      564.58      633.04     22.05 o 
   1   2  11       79.65       78.05      0.59 o 
   2   2  11      547.40      519.27      1.61 o 
   3   2  11      147.09      141.43      4.81 o 
   4   2  11       37.25       37.83      0.56 o 
   5   2  11       23.29       28.95      1.37 o 
   6   2  11        2.51        3.46      0.46 o 
  -6   3  11       26.58       25.00      0.23 o 
  -5   3  11       25.85       29.00      0.28 o 
  -4   3  11        6.41        7.21      0.27 o 
  -3   3  11        9.32       10.07      0.93 o 
   0   3  11      360.26      399.98      6.11 o 
   1   3  11      284.70      269.35      0.64 o 
   2   3  11      265.76      235.95      1.70 o 
   3   3  11        5.34        6.10      0.57 o 
   4   3  11        4.78        7.17      0.19 o 
   5   3  11       26.91       28.64      0.20 o 
   6   3  11       30.36       26.60      0.23 o 
  -5   4  11        7.36        8.74      0.66 o 
  -3   4  11      118.21      151.22      0.90 o 
   0   4  11        0.24        1.73      0.40 o 
   1   4  11       15.27       16.76      0.58 o 
   2   4  11       77.99       76.93      0.55 o 
   3   4  11      153.48      151.24      1.01 o 
   4   4  11       97.09      101.01      0.57 o 
   5   4  11        4.40        5.97      0.34 o 
  -5   5  11       81.95       72.30      0.31 o 
  -4   5  11      123.61      146.37      0.77 o 
   0   5  11      660.26      595.21      1.39 o 
   1   5  11      436.16      441.72      1.05 o 
   2   5  11      144.98      141.20      1.25 o 
   3   5  11      131.72      135.77      2.91 o 
   4   5  11      123.41      146.73      0.91 o 
   5   5  11       84.72       82.22      0.55 o 
  -5   6  11       49.58       37.92      0.27 o 
  -4   6  11       28.13       30.15      0.46 o 
  -3   6  11      278.93      271.62      1.02 o 
  -1   6  11      200.16      171.46      0.59 o 
   0   6  11      346.76      343.11      0.91 o 
   1   6  11      179.14      155.26      1.34 o 
   2   6  11      234.26      231.99     15.60 o 
   3   6  11      242.36      281.67      1.32 o 
   4   6  11       31.88       41.42      0.63 o 
   5   6  11       54.26       46.32      0.32 o 
  -5   7  11       60.02       49.20      0.29 o 
  -4   7  11       75.25       88.60      0.51 o 
  -1   7  11      100.64      104.02      1.05 o 
   0   7  11      699.49      643.97      2.26 o 
   1   7  11       94.72       91.14      3.04 o 
   2   7  11      189.12      201.80      6.66 o 
   3   7  11       26.38       17.27     12.74 o 
   4   7  11       70.05       87.19      0.55 o 
  -4   8  11        3.93        4.16      0.15 o 
  -3   8  11       35.93       33.78      0.37 o 
  -2   8  11       43.35       42.93      0.32 o 
  -1   8  11       23.68       19.91      0.28 o 
   0   8  11       11.22        7.84      0.58 o 
   1   8  11       30.90       25.62      0.84 o 
   2   8  11       45.89       42.10      0.47 o 
   4   8  11        3.42        3.53      0.15 o 
  -3   9  11       11.34       -0.01      0.01 o 
  -2   9  11       77.14       81.24      0.60 o 
  -1   9  11      174.48      169.73      0.97 o 
   0   9  11       26.12       28.22      0.29 o 
   1   9  11      176.84      167.71      0.64 o 
   2   9  11       72.39       77.99      0.58 o 
   3   9  11        8.75       14.33      0.25 o 
  -3  10  11      101.84      100.24      0.50 o 
  -2  10  11        8.18        8.00      0.96 o 
  -1  10  11        0.38        0.68      0.20 o 
   0  10  11        0.33        2.34      1.23 o 
   1  10  11        1.13        1.05      0.19 o 
   3  10  11       99.75      101.59      0.43 o 
  -2  11  11       24.94       23.01      0.22 o 
  -1  11  11       45.80       60.02      0.42 o 
   0  11  11      153.44      139.29      0.61 o 
   1  11  11       46.10       57.80      0.39 o 
   0   0  12      655.78      781.44      4.94 o 
   1   0  12        9.23       13.26      0.38 o 
   2   0  12       45.46       41.55      0.46 o 
   3   0  12      111.01      106.88      0.44 o 
   4   0  12        1.71        3.19      0.31 o 
   5   0  12      127.83      137.35      0.52 o 
   6   0  12        4.67        3.79      0.12 o 
  -6   1  12        5.73        6.21      0.16 o 
  -5   1  12       13.46       13.38      0.69 o 
  -4   1  12      182.26      186.64      0.91 o 
  -1   1  12       90.83       76.30      1.63 o 
   0   1  12     1186.57     1336.26     19.08 o 
   1   1  12       91.49       72.56      3.57 o 
   2   1  12      240.93      242.51      2.13 o 
   3   1  12      159.61      154.70      0.51 o 
   4   1  12      182.43      191.49      0.90 o 
   5   1  12       15.19       15.36      0.39 o 
   6   1  12        6.30        6.80      0.15 o 
  -6   2  12       70.58       68.08      0.34 o 
  -5   2  12        1.30        1.81      0.28 o 
  -4   2  12      117.31      135.33      0.84 o 
  -2   2  12      448.09      425.98      1.24 o 
  -1   2  12      128.69      108.10      4.71 o 
   0   2  12        2.06        1.65      0.40 o 
   1   2  12      118.26      101.49      4.57 o 
   2   2  12      453.94      424.95      0.73 o 
   3   2  12      246.11      227.35      7.12 o 
   4   2  12      114.01      133.84      0.73 o 
   5   2  12        0.03        0.19      0.09 o 
   6   2  12       70.04       67.14      0.33 o 
  -5   3  12        8.48        9.78      0.24 o 
  -3   3  12       95.56       94.75      0.68 o 
  -1   3  12      129.37      111.20      0.62 o 
   0   3  12      170.23      168.35      8.07 o 
   1   3  12      116.39      112.86      0.60 o 
   2   3  12       26.48       27.02      0.29 o 
   3   3  12      102.94      101.48      0.83 o 
   4   3  12       32.89       34.66      0.33 o 
   5   3  12        7.88        9.94      0.25 o 
  -1   4  12      182.30      164.14      0.81 o 
   0   4  12        3.32        3.56      0.10 o 
   1   4  12      163.94      162.79      0.86 o 
   2   4  12      393.46      376.60      6.83 o 
   3   4  12      329.34      334.00      2.29 o 
   4   4  12      135.21      144.49      0.62 o 
   5   4  12       15.83       16.98      0.20 o 
  -5   5  12       28.74       30.63      0.27 o 
  -3   5  12        9.02       11.03      0.91 o 
   0   5  12      363.02      334.09      2.64 o 
   1   5  12       36.25       36.51      0.22 o 
   2   5  12       90.49       94.44      0.50 o 
   3   5  12        4.30        5.53      0.23 o 
   4   5  12       71.31       72.93      0.64 o 
   5   5  12       28.87       30.29      0.21 o 
  -5   6  12       14.09       12.99      0.19 o 
  -3   6  12      149.84      160.61      0.85 o 
  -1   6  12       89.78       88.57      0.63 o 
   0   6  12       43.34       33.91      0.27 o 
   1   6  12       89.98       87.82      0.40 o 
   2   6  12       70.11       71.95      3.36 o 
   3   6  12      149.45      157.53      0.96 o 
   4   6  12      211.45      268.08      1.55 o 
   5   6  12       16.96       14.06      0.16 o 
  -4   7  12       31.04       26.84      0.32 o 
  -3   7  12      106.41      130.48      1.88 o 
  -2   7  12        5.10        6.30      0.22 o 
  -1   7  12      290.59      275.17      1.14 o 
   0   7  12       13.60       10.50      0.30 o 
   1   7  12      292.25      273.87      1.15 o 
   2   7  12        5.88        6.35      0.22 o 
   4   7  12       29.76       26.32      0.29 o 
  -4   8  12       57.40       47.94      0.38 o 
  -3   8  12       24.01       29.13      0.29 o 
  -2   8  12       94.88       98.34      0.58 o 
  -1   8  12       24.83       21.53      0.67 o 
   0   8  12       41.45       39.74      2.22 o 
   1   8  12       23.09       21.55      0.58 o 
   2   8  12       78.54       73.80      0.59 o 
  -3   9  12       22.78       21.68      0.30 o 
  -2   9  12      133.76      139.17      0.81 o 
  -1   9  12      103.09      104.58      0.65 o 
   0   9  12      108.23       92.89      2.27 o 
   1   9  12       89.11       94.87      0.65 o 
   2   9  12      136.90      149.06      0.77 o 
   3   9  12       23.53       30.27      0.32 o 
  -2  10  12       56.34       61.22      0.46 o 
  -1  10  12       14.02       13.48      0.82 o 
   0  10  12        4.02        4.51      0.85 o 
   2  10  12       67.11       82.31      0.43 o 
  -1  11  12       98.49       98.93      0.45 o 
   0  11  12       41.47       38.51      0.30 o 
   1   0  13        0.77        1.10      0.09 o 
   2   0  13      130.98      134.54      6.94 o 
   3   0  13        4.79        4.07      0.30 o 
   4   0  13      173.99      181.36     10.10 o 
   5   0  13       19.86       16.38      0.29 o 
  -5   1  13       62.13       55.18      2.85 o 
  -4   1  13      342.09      329.49     10.40 o 
  -3   1  13      122.13      113.44      3.23 o 
  -2   1  13       73.96       66.70      5.24 o 
  -1   1  13      135.82      107.33      1.89 o 
   0   1  13      407.10      360.71      0.72 o 
   1   1  13      134.87      104.03      3.46 o 
   2   1  13       69.37       65.91      3.29 o 
   3   1  13      142.48      141.36      2.19 o 
   4   1  13      333.38      326.32     10.79 o 
   5   1  13       59.42       59.25      1.97 o 
  -5   2  13       25.67       24.19      2.15 o 
  -3   2  13      111.56      109.02      2.68 o 
  -2   2  13       43.44       42.29      1.39 o 
  -1   2  13       94.28       82.64      3.02 o 
   0   2  13       15.03       10.25      0.15 o 
   2   2  13       30.65       28.09      0.51 o 
   3   2  13       95.20       86.14      2.58 o 
   4   2  13       50.19       49.96      0.93 o 
   5   2  13       21.61       23.62      1.59 o 
  -5   3  13       15.94       18.19      0.28 o 
  -4   3  13        1.35        0.72      0.20 o 
  -3   3  13      149.58      161.39      0.84 o 
  -2   3  13       89.13       77.74      0.58 o 
  -1   3  13      239.22      236.35      0.92 o 
   0   3  13        8.80        5.91      0.18 o 
   1   3  13      228.25      231.98      0.94 o 
   2   3  13       73.51       73.87      0.59 o 
   3   3  13      151.49      161.25      0.71 o 
   4   3  13        0.94        0.45      0.28 o 
   5   3  13       17.28       18.48      0.19 o 
  -5   4  13      107.09      103.97      0.50 o 
  -1   4  13      166.61      155.75      0.58 o 
   0   4  13        1.45        1.91      0.18 o 
   1   4  13      165.18      150.47      1.11 o 
   2   4  13      304.73      299.32      0.86 o 
   3   4  13      127.70      127.07      2.24 o 
   4   4  13       44.80       52.99      0.39 o 
   5   4  13      106.60      103.34      0.51 o 
  -5   5  13        8.77        8.29      1.30 o 
  -4   5  13        8.70        7.57      0.27 o 
   0   5  13       79.63       75.95      0.88 o 
   1   5  13      144.89      143.83      0.71 o 
   2   5  13       93.38       90.74      0.50 o 
   3   5  13       16.56        9.70      7.68 o 
   4   5  13        6.94        7.12      0.15 o 
  -4   6  13       21.73       22.59      0.32 o 
  -3   6  13       27.36       33.63      0.42 o 
  -1   6  13       91.77       91.39      0.62 o 
   0   6  13       10.36        9.28      0.42 o 
   1   6  13      100.62       90.41      0.52 o 
   2   6  13       19.29       15.41      0.97 o 
   3   6  13       39.57       47.30      0.51 o 
   4   6  13       22.74       22.38      0.28 o 
  -4   7  13        2.58        1.14      0.12 o 
  -3   7  13       18.89       21.36      0.32 o 
  -2   7  13       59.25       65.02      0.51 o 
  -1   7  13       41.78       39.33      0.30 o 
   0   7  13       11.43       17.35      0.20 o 
   2   7  13       74.19       73.60      0.58 o 
   3   7  13       16.67       18.53      0.31 o 
   4   7  13        2.09        0.01      0.02 o 
  -3   8  13       87.13       88.22      1.72 o 
  -2   8  13       46.84       48.68      0.51 o 
  -1   8  13       10.07       11.60      0.56 o 
   0   8  13       39.52       40.24      0.40 o 
   2   8  13       47.11       43.70      0.44 o 
  -3   9  13        4.33        3.11      0.16 o 
  -2   9  13      113.13      123.64      0.70 o 
  -1   9  13       67.59       73.34      0.58 o 
   0   9  13      215.75      219.45      0.65 o 
   1   9  13       69.73       73.37      0.54 o 
   3   9  13        3.65        4.69      0.13 o 
  -2  10  13       50.34       38.20      0.32 o 
  -1  10  13        2.41        3.53      0.16 o 
   0  10  13        1.58        3.39      0.18 o 
   1  10  13        4.62        5.10      0.15 o 
   2  10  13       48.06       43.10      0.27 o 
   0   0  14       73.68       62.87      4.03 o 
   1   0  14       10.80        9.32      0.23 o 
   2   0  14       48.58       58.56      3.41 o 
   3   0  14        4.31        5.52      0.20 o 
   4   0  14        1.08        0.35      0.14 o 
   5   0  14        3.95        2.03      0.28 o 
  -5   1  14       25.03       24.68      0.29 o 
  -4   1  14       24.99       26.03      0.69 o 
  -3   1  14       43.15       45.11      1.56 o 
  -2   1  14       87.67       70.57      3.48 o 
  -1   1  14       36.93       35.01      0.23 o 
   0   1  14        0.77        1.36      0.09 o 
   1   1  14       29.67       27.19      1.94 o 
   2   1  14       94.21       79.41      6.39 o 
   3   1  14       29.54       32.63      0.27 o 
   4   1  14       27.79       26.44      0.51 o 
   5   1  14       28.15       24.12      0.28 o 
  -5   2  14       65.99       80.96      0.48 o 
  -4   2  14       20.60       24.09      1.24 o 
  -3   2  14       15.12       20.49      0.83 o 
  -2   2  14      112.90      117.43      1.01 o 
  -1   2  14      201.04      181.49      0.83 o 
   0   2  14      169.19      157.10      0.85 o 
   1   2  14      208.48      183.67      0.82 o 
   2   2  14      143.44      149.32      3.29 o 
   3   2  14       23.31       30.89      0.77 o 
   4   2  14       25.06       29.99      1.37 o 
   5   2  14       73.38       83.00      0.48 o 
  -5   3  14       47.33       48.66      0.33 o 
  -4   3  14       38.51       36.56      1.80 o 
  -3   3  14      105.06      113.60      0.65 o 
  -2   3  14      644.37      623.65      1.62 o 
  -1   3  14      198.20      199.15      0.91 o 
   0   3  14      424.13      371.10      5.32 o 
   1   3  14      211.02      200.05      0.83 o 
   2   3  14      616.14      618.13      1.51 o 
   3   3  14      110.23      113.20      0.57 o 
   4   3  14       29.70       31.52      1.62 o 
   5   3  14       44.27       46.96      0.35 o 
  -5   4  14       45.41       41.00      0.28 o 
  -4   4  14       11.91       14.73      0.29 o 
  -2   4  14      203.71      216.91      0.99 o 
  -1   4  14      675.64      678.69      6.44 o 
   0   4  14      128.44      106.79      0.37 o 
   1   4  14      706.23      700.10     10.46 o 
   2   4  14      208.34      222.67      1.01 o 
   3   4  14      125.05      136.56      0.50 o 
   4   4  14       12.74       14.43      0.19 o 
   5   4  14       42.00       38.48      0.29 o 
  -3   5  14      220.93      253.49      1.07 o 
  -1   5  14      488.06      490.21     17.28 o 
   0   5  14       44.12       41.55      0.29 o 
   1   5  14      489.30      486.73      4.85 o 
   2   5  14        9.62        9.56      0.19 o 
   3   5  14      227.91      242.40      1.12 o 
   4   5  14       94.54       98.80      0.88 o 
   5   5  14        7.68        8.63      0.34 o 
  -1   6  14       57.12       53.69      0.64 o 
   0   6  14        0.21        0.20      0.14 o 
   2   6  14       10.93        9.45      0.23 o 
   3   6  14       27.44       31.45      1.86 o 
   4   6  14       56.73       56.84      2.50 o 
  -4   7  14        2.96        2.71      0.11 o 
  -3   7  14        0.85        0.88      0.18 o 
  -2   7  14       26.21       25.82      0.38 o 
  -1   7  14       20.33       23.37      0.31 o 
   0   7  14        0.05        0.10      0.07 o 
   2   7  14       23.60       25.89      0.36 o 
   3   7  14        1.38        0.04      0.03 o 
  -3   8  14       16.26       17.89      0.25 o 
  -2   8  14        1.71        0.09      0.24 o 
  -1   8  14       42.01       46.50      0.48 o 
   0   8  14       16.04       15.21      0.29 o 
   1   8  14       43.39       43.96      0.42 o 
  -2   9  14       64.83       62.16      0.43 o 
  -1   9  14       85.49      101.63      0.61 o 
   0   9  14        0.68        0.75      0.15 o 
   1   9  14       89.57      108.92      0.59 o 
   2   9  14       56.72       70.63      0.41 o 
  -1  10  14       15.69       11.37      0.19 o 
   0  10  14       19.93       16.35      0.22 o 
   1   0  15        5.61        5.96      0.22 o 
   2   0  15      115.72      103.88      3.67 o 
   3   0  15       54.75       59.50      1.58 o 
   4   0  15      227.58      230.87      3.17 o 
   5   0  15        1.98        2.43      0.52 o 
  -5   1  15       24.59       25.97      0.26 o 
  -4   1  15        8.48        8.89      0.71 o 
  -3   1  15       92.81       88.98      0.64 o 
  -2   1  15       15.53       14.67      0.19 o 
  -1   1  15       20.36       18.17      0.43 o 
   0   1  15        4.22        2.79      0.10 o 
   1   1  15       23.00       19.58      0.42 o 
   3   1  15       96.43       92.94      0.43 o 
   4   1  15       17.91       19.86      1.88 o 
   5   1  15       26.84       26.83      0.28 o 
  -1   2  15      765.57      720.00      5.09 o 
   0   2  15        2.98        4.40      0.12 o 
   1   2  15      753.26      680.57     16.20 o 
   2   2  15       48.49       49.79      0.65 o 
   3   2  15      126.13      126.60      0.99 o 
   4   2  15        2.09        2.83      0.27 o 
   5   2  15       13.64       10.40      0.13 o 
  -4   3  15      158.80      160.65      0.72 o 
  -3   3  15      168.07      170.47      0.85 o 
  -2   3  15      163.84      154.77      0.57 o 
  -1   3  15       76.78       75.27      0.40 o 
   0   3  15        0.03        0.34      0.12 o 
   2   3  15      145.08      139.15      2.36 o 
   3   3  15      163.37      168.15      0.92 o 
   4   3  15      154.46      161.15      0.78 o 
   5   3  15       32.79       32.34      3.05 o 
  -4   4  15       32.74       36.08      0.36 o 
  -3   4  15        5.45        8.73      0.24 o 
  -1   4  15      225.02      238.94      2.40 o 
   0   4  15      586.64      526.44      4.34 o 
   1   4  15      227.71      229.19      2.21 o 
   2   4  15       97.97       95.57      3.63 o 
   3   4  15        6.03        8.60      0.14 o 
   4   4  15       32.74       36.14      0.37 o 
   5   4  15        3.66        3.56      0.20 o 
  -4   5  15        1.31        1.20      0.14 o 
  -3   5  15      139.33      166.98      0.82 o 
  -2   5  15       43.42       50.68      0.48 o 
  -1   5  15       13.97       16.83      0.43 o 
   0   5  15        7.48       10.71      3.74 o 
   1   5  15        8.71        9.08      0.25 o 
   2   5  15       48.97       50.44      0.42 o 
   3   5  15      137.00      153.66      0.82 o 
   4   5  15        2.61        2.28      0.16 o 
  -4   6  15       32.46       37.75      0.30 o 
  -2   6  15       26.01       30.01      0.37 o 
   0   6  15      160.89      168.33      8.84 o 
   1   6  15        1.48        0.80      0.11 o 
   2   6  15       28.34       31.03      0.32 o 
   3   6  15       19.06       20.76      1.60 o 
   4   6  15       29.51       29.08      0.24 o 
  -3   7  15        8.28        7.99      1.39 o 
  -2   7  15        1.34        1.52      0.12 o 
  -1   7  15       65.70       62.34      1.78 o 
   0   7  15       13.61       13.30      9.42 o 
  -3   8  15       15.10        0.03      0.04 o 
  -2   8  15       41.63        0.01      0.01 o 
  -1   8  15        5.18        5.20      0.18 o 
   0   8  15       28.76       29.84      0.35 o 
   1   8  15        6.50        5.10      0.19 o 
   2   8  15       31.68       12.95      0.16 o 
  -1   9  15       40.62       36.93      0.33 o 
   0   9  15        2.32        1.28      0.14 o 
   1   9  15       36.84       35.74      0.32 o 
   2   9  15        5.10        7.27      0.13 o 
   0  10  15      319.53      269.91      0.60 o 
   0   0  16      435.17      481.21      7.10 o 
   1   0  16       25.49       28.39      0.72 o 
   2   0  16      206.31      202.62      7.43 o 
   3   0  16       94.70       96.90      5.46 o 
   4   0  16        4.99        7.17      0.40 o 
   5   0  16        0.91        0.67      0.12 o 
  -4   1  16       12.32       13.23      0.89 o 
  -3   1  16      152.48      151.86      1.97 o 
  -1   1  16       62.75       61.90      2.08 o 
   0   1  16       12.84       12.41      0.18 o 
   1   1  16       74.65       70.94      1.71 o 
   2   1  16       96.74      106.96      0.42 o 
   4   1  16       12.05       13.50      0.72 o 
   5   1  16       22.62       22.59      0.20 o 
  -4   2  16       18.86       16.77      0.21 o 
  -2   2  16       14.06       15.85      0.20 o 
  -1   2  16      168.27      161.95      0.77 o 
   0   2  16       55.43       53.91      0.27 o 
   1   2  16      153.73      159.31      1.08 o 
   3   2  16       67.69       66.28      1.00 o 
   4   2  16       18.99       16.20      0.24 o 
  -4   3  16      100.01      109.61      0.54 o 
  -3   3  16       20.87       23.51      0.33 o 
  -2   3  16       88.24       91.31      0.92 o 
  -1   3  16       97.30       94.60      1.89 o 
   0   3  16        0.03        0.11      0.10 o 
   1   3  16       85.94       81.30      1.00 o 
   3   3  16       23.66       23.11      0.32 o 
   4   3  16       90.95      107.24      0.58 o 
  -4   4  16       18.59       23.06      0.26 o 
  -3   4  16       42.95       50.25      0.46 o 
   0   4  16      249.55      271.23      1.00 o 
   1   4  16       34.64       37.83      1.38 o 
   2   4  16       69.88       67.18      0.82 o 
   3   4  16       46.05       48.69      0.44 o 
   4   4  16       20.94       24.84      0.27 o 
  -4   5  16       59.87       61.58      0.36 o 
  -3   5  16      121.03      157.80      0.77 o 
  -2   5  16       73.04       83.80      0.57 o 
  -1   5  16       31.55       32.46      0.36 o 
   0   5  16        0.07        1.34      0.14 o 
   1   5  16       37.86       33.15      0.33 o 
   2   5  16       81.46       85.61      0.52 o 
   3   5  16      121.79      114.60      0.60 o 
   4   5  16       54.63       53.22      0.34 o 
  -4   6  16       13.91       12.02      0.14 o 
  -3   6  16        8.21       10.96      0.21 o 
  -2   6  16       46.04       43.05      0.34 o 
  -1   6  16       97.61       87.52      0.55 o 
   0   6  16       32.64       32.63      2.59 o 
   1   6  16       95.59       85.10      0.54 o 
   2   6  16       42.91       46.18      0.36 o 
   3   6  16       12.26       15.66      0.22 o 
  -3   7  16        3.20        2.96      0.10 o 
  -2   7  16       51.13       46.10      0.98 o 
  -1   7  16        3.54        4.95      0.16 o 
   0   7  16        0.17        0.04      0.04 o 
  -2   8  16       40.35        0.02      0.03 o 
   0   8  16       43.23       46.61      0.37 o 
   1   8  16       37.42       43.18      0.68 o 
   2   8  16       42.31        0.03      0.02 o 
  -1   9  16       60.81       57.82      0.31 o 
   0   9  16        0.44        0.04      0.06 o 
   1   9  16       61.23       63.01      0.30 o 
   1   0  17      305.55      284.15      0.67 o 
   2   0  17       18.83       17.85      0.19 o 
   3   0  17       82.81       87.48      4.19 o 
   4   0  17      136.01      137.65      0.39 o 
  -3   1  17        0.36        1.61      0.12 o 
  -2   1  17       65.11       65.82      0.47 o 
  -1   1  17       22.55       23.90      1.19 o 
   0   1  17      315.01      299.96      2.97 o 
   1   1  17       24.77       25.97      0.59 o 
   2   1  17       56.07       63.79      0.48 o 
   3   1  17        0.64        1.24      0.14 o 
   4   1  17       18.72       23.28      0.39 o 
  -3   2  17       22.11       20.45      0.26 o 
  -2   2  17       58.83       58.59      1.76 o 
  -1   2  17       93.60       96.96      2.73 o 
   0   2  17      174.48      176.26      1.17 o 
   1   2  17       97.70       98.40      2.62 o 
   3   2  17       26.97       26.20      0.27 o 
   4   2  17       36.07       32.84      1.15 o 
  -4   3  17        2.10        2.54      0.11 o 
  -3   3  17        6.01        7.24      0.18 o 
  -2   3  17        7.82       12.12      0.23 o 
  -1   3  17       44.01       46.34      1.12 o 
   0   3  17       92.30       99.57      1.66 o 
   1   3  17       33.64       34.56      0.36 o 
   2   3  17        8.21       11.65      0.22 o 
   3   3  17        4.82        2.99      0.11 o 
   4   3  17        2.68        2.68      0.12 o 
  -4   4  17       57.41       52.51      0.30 o 
  -3   4  17       15.71       19.73      0.26 o 
  -2   4  17       60.69       63.78      0.48 o 
  -1   4  17        2.76        2.69      0.42 o 
   0   4  17        0.94        3.33      1.66 o 
   1   4  17        7.33        8.09      0.77 o 
   2   4  17       49.58       48.25      0.39 o 
   3   4  17       10.68        0.01      0.05 o 
   4   4  17       53.24       50.89      0.32 o 
  -3   5  17       11.53       15.77      0.23 o 
  -2   5  17       74.13       86.09      0.54 o 
  -1   5  17       29.75       32.04      0.25 o 
   0   5  17        5.48       12.63      1.88 o 
   1   5  17       33.45       33.63      0.24 o 
   2   5  17       71.33       74.36      0.45 o 
   3   5  17       13.26       14.30      0.22 o 
  -3   6  17       12.86       14.92      0.20 o 
  -2   6  17      135.05      155.95      0.65 o 
  -1   6  17       49.91       50.03      0.42 o 
   0   6  17       72.98       75.83      0.45 o 
   1   6  17       48.79       51.33      0.41 o 
   2   6  17      131.23      132.12      0.54 o 
   3   6  17       10.19       10.96      0.16 o 
  -2   7  17       26.50       33.85      0.27 o 
  -1   7  17       15.04       16.73      0.15 o 
   0   7  17       13.39       12.25      7.88 o 
   2   7  17       28.37       24.87      0.20 o 
  -1   8  17       18.38       19.38      0.21 o 
   0   8  17       81.73       83.97      9.11 o 
   1   8  17       19.87       19.80      0.20 o 
   0   0  18        2.56        1.08      0.33 o 
   1   0  18        0.25        0.32      0.15 o 
   2   0  18        0.17        0.52      0.30 o 
   3   0  18       66.58       63.66      0.39 o 
   4   0  18       16.59       10.00      0.13 o 
  -3   1  18       19.91       20.47      0.23 o 
  -2   1  18       65.39       71.34      3.04 o 
  -1   1  18       52.74       55.43      1.08 o 
   0   1  18       34.03       31.08      1.25 o 
   1   1  18       53.48       53.39      0.94 o 
   3   1  18       19.80       20.55      0.23 o 
   4   1  18       16.98       16.93      0.18 o 
  -3   2  18       24.62       27.23      0.27 o 
  -2   2  18      114.08      123.08      0.98 o 
  -1   2  18        7.32        7.93      0.36 o 
   0   2  18       51.36       51.44      1.62 o 
   1   2  18        9.47        9.95      0.14 o 
   3   2  18       24.33       24.35      0.23 o 
   4   2  18       30.28       26.73      0.23 o 
  -3   3  18       19.99       24.58      0.26 o 
  -2   3  18       19.00       24.61      0.29 o 
  -1   3  18       80.42       88.53      0.39 o 
   0   3  18      125.04      131.14      0.47 o 
   2   3  18       17.94       21.68      0.26 o 
   3   3  18       14.58        0.02      0.02 o 
   4   3  18       19.54       15.29      0.16 o 
  -3   4  18        6.99       11.09      0.18 o 
  -2   4  18       45.60       54.08      0.41 o 
  -1   4  18       36.73       45.95      1.43 o 
   0   4  18       48.77       48.51      0.59 o 
   2   4  18       43.80       48.17      0.35 o 
   3   4  18        8.97        0.02      0.02 o 
  -3   5  18       11.52       12.81      0.18 o 
  -2   5  18       24.26       30.28      0.31 o 
  -1   5  18       82.21       93.17      0.53 o 
   0   5  18       69.29       85.14      1.02 o 
   1   5  18       84.26       92.91      0.52 o 
   2   5  18       23.85       23.38      0.23 o 
   3   5  18        7.63        6.66      0.14 o 
  -3   6  18       16.49       18.73      0.17 o 
  -2   6  18       27.74       27.65      0.26 o 
  -1   6  18       71.31      100.40      0.87 o 
   0   6  18       40.74       43.59      1.90 o 
   2   6  18       22.60       16.89      0.17 o 
  -2   7  18       13.14       11.76      0.14 o 
  -1   7  18       52.87       54.58      0.32 o 
   0   7  18        0.56        0.28      0.14 o 
   1   7  18       48.99       48.72      0.31 o 
   0   8  18        7.96        6.44      0.11 o 
   1   0  19        2.56        3.59      0.08 o 
   2   0  19       42.71       39.35      1.93 o 
   3   0  19       48.07       44.72      0.30 o 
  -3   1  19        7.27        7.78      0.12 o 
  -2   1  19        3.58        4.90      0.45 o 
  -1   1  19       65.24       73.59      0.58 o 
   0   1  19        0.32        1.48      0.41 o 
   1   1  19       74.32       73.94      0.43 o 
   3   1  19        9.50       10.36      0.15 o 
  -3   2  19        9.22        9.47      0.15 o 
  -2   2  19        9.36        9.22      0.18 o 
  -1   2  19       18.09       19.64      0.19 o 
   0   2  19        0.69        0.14      0.08 o 
   2   2  19        9.73        9.37      0.17 o 
   3   2  19        7.09        0.04      0.02 o 
  -3   3  19       69.05       79.27      0.39 o 
  -2   3  19       17.65       25.17      0.28 o 
  -1   3  19      180.53      223.43      0.81 o 
   0   3  19       47.42       49.17      0.48 o 
   1   3  19      196.38      222.32      0.79 o 
   2   3  19       21.42       24.90      0.25 o 
   3   3  19       72.52        0.01      0.02 o 
  -3   4  19       36.38       39.72      0.27 o 
  -2   4  19        4.78        6.80      0.16 o 
  -1   4  19        4.05        5.95      0.15 o 
   0   4  19        5.93        9.40      0.15 o 
   1   4  19        5.32        6.12      0.15 o 
   2   4  19        7.05        9.62      0.15 o 
   3   4  19       39.99       41.53      0.29 o 
  -3   5  19        2.44        2.28      0.09 o 
  -2   5  19       36.02       47.96      0.34 o 
  -1   5  19       37.96       48.54      2.96 o 
   0   5  19      132.34      162.33      1.02 o 
   2   5  19       33.08       33.71      0.24 o 
  -2   6  19       11.29        9.81      0.14 o 
  -1   6  19        3.25        3.62      0.11 o 
   0   6  19        4.16        4.38      0.13 o 
   1   6  19        4.58        4.42      0.12 o 
   2   6  19       10.75        6.39      0.09 o 
   0   7  19       35.72       35.44      0.24 o 
   1   7  19        0.50        1.09      0.07 o 
   0   0  20        0.34        0.06      0.10 o 
   1   0  20       18.88       13.39      0.54 o 
   2   0  20       21.88       19.77      0.78 o 
   3   0  20       27.96       21.74      0.17 o 
  -2   1  20       10.97       12.24      0.38 o 
  -1   1  20        4.19        5.12      0.25 o 
   0   1  20       29.60       37.89      1.97 o 
   1   1  20        4.08        5.13      0.15 o 
   3   1  20       17.16       18.03      0.18 o 
  -2   2  20       17.32       18.25      0.21 o 
  -1   2  20       14.44       16.33      0.15 o 
   0   2  20        3.93        5.01      0.11 o 
   2   2  20       19.71       19.26      0.21 o 
   3   2  20       21.18       21.26      0.20 o 
  -2   3  20       37.39       43.21      0.30 o 
  -1   3  20       24.06       25.39      1.48 o 
   0   3  20      220.20      278.68      1.33 o 
   2   3  20       34.53       34.84      0.25 o 
   3   3  20        1.97        2.76      0.10 o 
  -2   4  20       41.39       55.33      0.33 o 
  -1   4  20       22.77       25.74      0.22 o 
   0   4  20        5.79        6.82      0.15 o 
   1   4  20       19.02       23.33      0.23 o 
   2   4  20       41.84       43.80      0.26 o 
  -2   5  20       13.97       14.04      0.16 o 
  -1   5  20       94.47       83.50      0.34 o 
   0   5  20       19.51       23.41      0.22 o 
   1   5  20       84.90       78.69      0.38 o 
   2   5  20       16.42       11.99      0.12 o 
   0   6  20       16.50       18.88      0.17 o 
   1   6  20        1.45        1.33      0.07 o 
   1   0  21        0.20        0.48      0.10 o 
   2   0  21       58.30       63.74      0.34 o 
  -1   1  21       43.57       54.39      0.35 o 
   0   1  21        0.72        1.72      0.43 o 
   1   1  21       40.42       50.25      0.33 o 
   2   1  21       12.01       10.90      0.14 o 
  -2   2  21        1.22        1.86      0.09 o 
  -1   2  21        1.01        0.49      0.09 o 
   0   2  21       19.68       19.85      0.22 o 
   1   2  21        1.12        0.17      0.11 o 
   2   2  21        1.07        1.45      0.07 o 
  -2   3  21       30.43       37.06      0.23 o 
  -1   3  21       16.72       18.01      0.20 o 
   0   3  21       17.47       16.69      0.19 o 
   1   3  21       17.30       16.86      0.19 o 
   2   3  21       27.74       28.79      0.19 o 
   0   4  21        1.37        1.14      0.09 o 
   1   4  21        0.86        0.74      0.08 o 
   0   5  21       46.12       42.45      0.23 o 
   1   5  21       26.94       29.09      0.19 o 
   1   0  22       10.39       12.21      0.15 o 
   0   1  22       35.66       31.86      0.22 o 
   1   1  22        9.54        8.86      0.13 o 
   0   2  22       63.24       65.99      0.30 o 
   1   2  22       64.19       67.82      0.32 o 
   0   3  22        4.09        2.48      0.08 o 
   1   3  22        2.49        2.95      0.07 o 
                                                 
